# Supplementary material for: Evaluation of aphid resistance on different rose cultivars and transcriptome analysis in response to aphid infestation
Source: BMC Genomics. 2024 Mar 4;25:232. doi: 10.1186/s12864-024-10100-z (PMC10910744; doi:10.1186/s12864-024-10100-z)
Supplement: Supplementary file 7 — Supplementary Material 7. [file 12864_2024_10100_MOESM7_ESM.xlsx]

## Sheet: title
Table S1. Overview of the basic sequencing statistics.

## Sheet: Tab_S1_summary_stats
sample	before_filtering_total_reads	before_filtering_total_bases	before_filtering_q20_bases	before_filtering_q30_bases	before_filtering_q20_rate	before_filtering_q30_rate	before_filtering_read1_mean_length	before_filtering_read2_mean_length	after_filtering_total_reads	after_filtering_total_bases	after_filtering_q20_bases	after_filtering_q30_bases	after_filtering_q20_rate	after_filtering_q30_rate	after_filtering_read1_mean_length	after_filtering_read2_mean_length
RC_1	45920518	6888077700	6779073525	6557354613	0.984175	0.951986	150	150	45717830	6786335053	6693301261	6481101065	0.986291	0.955022	148	148
RC_2	47489100	7123365000	7008064451	6774968044	0.983814	0.951091	150	150	47275626	7009845055	6912007811	6689406297	0.986043	0.954287	148	148
RC_3	42074788	6311218200	6213395484	6012040868	0.9845	0.952596	150	150	41898360	6209482688	6125724317	5933577356	0.986511	0.955567	148	148
RT_1	47795898	7169384700	7057164532	6806435826	0.984347	0.949375	150	150	47658604	7027879875	6933234083	6694608813	0.986533	0.952579	147	147
RT_2	47299244	7094886600	6975429100	6734980445	0.983163	0.949272	150	150	47085822	6970389085	6869811908	6640884054	0.985571	0.952728	148	147
RT_3	42175378	6326306700	6225742023	6020442540	0.984104	0.951652	150	150	42002536	6205991675	6121307187	5926455419	0.986354	0.954957	147	147
SC_1	46087568	6913135200	6804582963	6581926560	0.984298	0.95209	150	150	45893952	6792862153	6701926194	6490409999	0.986613	0.955475	148	147
SC_2	46160690	6924103500	6811819610	6575471304	0.983784	0.949649	150	150	45945596	6725531761	6633322087	6412824807	0.98629	0.953505	146	146
SC_3	45968596	6895289400	6774416569	6534850931	0.98247	0.947727	150	150	45741228	6793047125	6690878570	6461838437	0.98496	0.951243	148	148
ST_1	47851936	7177790400	7046963742	6795652204	0.981773	0.946761	150	150	47581216	7059212720	6950427690	6711013198	0.98459	0.950674	148	148
ST_2	47017754	7052663100	6930192172	6691445226	0.982635	0.948783	150	150	46769210	6932769945	6830229868	6603157552	0.985209	0.952456	148	148
ST_3	46607246	6991086900	6878074352	6652079988	0.983835	0.951509	150	150	46392060	6877583584	6783195897	6568213437	0.986276	0.955018	148	148
