# Supplementary material for: Evaluation of aphid resistance on different rose cultivars and transcriptome analysis in response to aphid infestation
Source: BMC Genomics. 2024 Mar 4;25:232. doi: 10.1186/s12864-024-10100-z (PMC10910744; doi:10.1186/s12864-024-10100-z)
Supplement: Supplementary file 8 — Supplementary Material 8. [file 12864_2024_10100_MOESM8_ESM.xlsx]

## Sheet: title
Table S2. FPKM value of expressed genes in all 12 samples.

## Sheet: Tab_S2_fpkm_gene
gene_id	RC_1	RC_2	RC_3	RT_1	RT_2	RT_3	SC_1	SC_2	SC_3	ST_1	ST_2	ST_3
RC2G0000100	0	0	0	0	0	0	0	0	0	0	0	0
RC2G0000200	15.7947	15.4856	14.5433	16.4962	14.5637	18.2607	12.7593	13.4316	14.1104	13.8385	13.605	13.3861
RC2G0000300	13.066	12.1012	12.9706	4.9444	9.86174	10.7848	9.17858	8.49648	8.39559	7.9996	7.22616	7.56573
RC2G0000400	31.7768	27.3858	21.6632	12.4638	21.2164	18.9505	45.8238	40.9272	43.9099	29.6923	42.8825	23.5128
RC2G0000500	27.9766	20.9155	23.6813	36.7347	13.1685	20.9748	101.009	54.8494	36.7325	93.0205	54.8256	43.1387
RC2G0000600	10.4746	11.9273	14.5669	11.8257	13.82	13.8319	20.4095	17.7619	12.6972	16.4822	14.8425	12.3835
RC2G0000700	13.0806	25.3204	29.768	28.4689	40.8223	66.6913	1.84627	6.19847	7.31803	5.55105	7.7723	14.563
RC2G0000800	90.568	87.733	90.5419	101.474	88.1568	103.91	96.2908	82.036	73.4217	94.5642	82.9264	88.3558
RC2G0000900	2.81334	2.78038	3.43334	3.54515	4.6475	4.24293	1.29574	1.39566	1.71197	0.814157	1.14606	1.19593
RC2G0001000	0	0	0.302405	0	0	0.153532	0	0	0	0	0	0
RC2G0001100	36.7954	34.1348	30.9414	25.7522	25.4883	25.7125	20.5292	28.9729	34.1092	22.3463	24.9915	28.1815
RC2G0001200	2.75566	3.22266	4.32751	11.0466	9.33787	15.459	1.92727	1.60274	2.37556	7.61008	3.57388	4.7325
RC2G0001300	42.0746	43.0821	34.7638	50.6816	52.0014	49.2911	86.9267	66.456	48.3269	69.8169	64.9058	68.2507
RC2G0001400	5.32791	5.86539	7.10927	5.21313	3.70323	5.77975	13.9082	12.6872	13.8649	13.4626	12.9851	9.64615
RC2G0001500	1.36946	1.48929	2.18392	1.72458	1.23859	1.92189	0.88603	0.625264	1.10561	0.858939	0.543775	1.24302
RC2G0001600	53.7506	55.0732	68.2514	53.3431	71.8404	68.0194	86.8422	62.8498	63.5893	61.2798	61.8492	45.3748
RC2G0001700	7.13813	9.75504	10.1265	6.23306	7.65587	8.89185	19.7187	11.1818	12.495	17.9551	12.9109	8.83949
RC2G0001800	1.6489	1.60242	2.59507	2.23898	1.56724	2.42056	2.7477	2.1007	1.29398	2.63732	1.64409	2.41351
RC2G0001900	17.7712	19.3946	27.3398	10.9075	17.1578	17.0695	23.8746	16.5061	16.1486	17.3782	16.4011	11.7367
RC2G0002000	6.52512	8.76	10.5882	7.45158	8.3384	7.70131	13.6081	6.24619	7.58086	7.54769	8.51291	7.01852
RC2G0002100	36.0842	34.6196	36.3587	24.2567	27.6409	27.6617	34.1701	37.5196	40.796	30.0043	36.7539	26.6944
RC2G0002200	49.1225	41.8439	50.0455	49.305	54.0686	55.1182	71.8912	71.4858	54.3661	48.7229	52.156	44.0857
RC2G0002300	55.6699	52.0033	50.1697	34.8411	40.0083	51.3023	35.7762	28.7018	48.2074	43.1981	38.7331	46.1694
RC2G0002400	6.55441	5.50464	9.42451	7.45617	9.81461	9.69199	11.13	8.22139	6.37527	8.07914	5.7684	7.14376
RC2G0002500	11.0941	11.1548	15.2796	21.0164	17.1873	19.9517	6.76697	6.39831	4.93334	6.5835	3.83981	5.87809
RC2G0002600	1.35815	1.14388	2.12257	0.72286	1.04087	1.59079	2.77933	2.1475	1.44477	3.04771	1.64323	1.5896
RC2G0002700	8.34062	11.18	11.799	11.5525	11.3564	14.1405	12.5191	9.8331	8.89171	11.7154	8.04112	9.5216
RC2G0002800	8.03975	9.05221	12.6518	10.7095	10.4798	10.6789	6.45179	5.43339	5.96934	7.25664	4.65578	4.8678
RC2G0002900	13.1232	15.352	16.9714	16.5556	19.5044	18.131	9.86832	8.54672	6.22281	8.79354	7.23853	8.09796
RC2G0003000	71.6386	73.84	77.1161	84.2296	65.1004	76.0066	33.8763	46.2214	61.1214	47.0361	46.915	64.5103
RC2G0003100	0	0	0	0	0	0	0	0	0	0	0	0
RC2G0003200	0	0	0	0	0	0	0	0	0	0	0	0
RC2G0003300	0	0	0	0	0	0	0	0	0	0	0	0
RC2G0003400	0	0	0	0	0	0	0	0	0	0	0	0
RC2G0003500	0.233639	0	0	0.34974	0	0	0	0	0	0	0	0
RC2G0003600	0	0	0	0	0	0	0	0	0	0	0	0
RC2G0003700	0	0	0	0	0	0	0	0	0	0	0	0
RC2G0003800	18.8046	19.5861	24.5073	24.1085	30.0406	24.7318	14.1716	10.8517	10.319	9.65629	9.70917	11.1927
RC2G0003900	8.97252	9.19522	11.983	11.7543	8.80623	10.0965	14.5141	9.45093	9.92441	11.3963	8.25796	12.602
RC2G0004000	7.64257	12.5208	11.385	24.4524	9.39492	9.27755	2.39068	3.36162	5.51042	4.66035	3.26745	4.61066
RC2G0004100	1.69825	1.95351	2.24398	1.0722	2.0441	1.80713	38.8227	34.1052	38.2973	29.554	35.4958	40.2285
RC2G0004200	9.16252	16.5828	31.8857	107.393	66.9699	111.679	1.12002	1.01086	1.33181	1.59247	2.00148	2.00959
RC2G0004300	0.0470569	0.091461	0.210121	4.17948	0.893761	2.93368	0.663035	0.237468	1.07938	0.413205	0.877099	1.60508
RC2G0004400	19.6176	21.1473	22.3595	15.9169	22.8653	21.5361	33.9295	31.0305	32.0184	39.366	37.8835	28.5702
RC2G0004500	42.5731	35.9571	46.3089	181.527	84.3199	93.7595	28.3398	30.5344	25.575	70.4003	29.5558	34.5549
RC2G0004600	8.23769	10.6152	8.79075	19.5561	17.1224	16.7417	8.72896	6.92232	6.58679	11.8611	13.172	14.0528
RC2G0004700	0	0	0.392595	0.175484	0	0	0.353951	0	0	0	0	0
RC2G0004800	0.0769825	0.224438	0.171874	0.845071	0.15391	0.261782	0	0	0	0	0	0
RC2G0004900	25.6933	27.0518	28.2089	37.6526	29.2963	33.8411	13.3431	17.2794	20.1063	25.3597	20.7069	24.951
RC2G0005000	48.8399	46.1964	47.0593	91.6672	52.7592	66.5521	25.4284	31.9942	34.7675	31.1722	38.2535	49.5257
RC2G0005100	70.6175	79.7525	96.1104	96.2951	95.9913	129.768	125.213	93.6743	80.3291	87.7049	91.8525	57.8946
RC2G0005200	15.5244	19.9214	25.0877	32.6658	17.4732	28.173	8.92261	10.2372	10.3087	12.0304	9.91249	11.7682
RC2G0005300	0	0	0	0	0	0	0.114372	0	0	0.184792	0.111482	0
RC2G0005400	0	0	0.0366851	0.426339	0.131404	0.260752	4.96112	0.69652	0	4.68118	0.0967155	0.131874
RC2G0005500	2.48676	3.80981	4.24567	6.27715	5.17647	3.8468	5.03497	2.33267	1.63391	5.02375	1.49242	1.84906
RC2G0005600	0	0	0	0	0	0	0	0	0	0	0	0
RC2G0005700	0	0	0	0.222279	0	0	0.448338	0.449605	0	0.869261	0	0
RC2G0005800	0.385505	0	0.143448	0	0.256911	0	0.129328	0.778163	0.128154	1.75524	0.630304	0.25783
RC2G0005900	15.7542	21.2864	18.6837	27.8693	20.2482	15.3425	11.1659	10.0457	8.78839	12.0925	8.76924	9.47661
RC2G0006000	74.466	72.1499	84.2082	67.9224	92.2303	90.5699	0	0	0	0	0	0
RC2G0006100	84.5618	99.0943	97.3067	89.3563	89.9754	93.9961	0.840634	8.02545	14.6275	3.22713	4.12975	5.76509
RC2G0006200	92.7034	85.281	87.4576	103.678	101.659	93.9404	13.2935	14.9491	18.7338	15.1312	18.1201	30.1731
RC2G0006300	22.6211	20.9939	28.0942	20.6149	17.8868	17.9737	20.0581	19.6009	18.3526	31.864	26.9722	20.6508
RC2G0006400	4.04364	4.3319	5.08266	9.85005	7.92523	8.80612	7.8509	5.65577	3.77867	6.83425	5.65351	5.52599
RC2G0006500	2.51739	2.82814	3.24867	1.83517	2.14169	1.619	7.15153	3.27954	3.00913	6.47997	2.60969	2.32846
RC2G0006600	30.7202	32.1946	34.5841	28.3839	34.2226	29.9526	26.9221	24.0422	30.8318	25.337	25.0926	24.4855
RC2G0006700	24.0529	27.0331	32.6553	37.7882	33.2921	35.6895	28.8951	26.1113	22.1744	28.7275	26.4126	30.979
RC2G0006800	11.6305	12.9536	10.4304	9.38964	10.8425	12.3686	1.38096	2.83568	3.64913	2.54998	1.73066	2.7531
RC2G0006900	0	0	0	0	0	0	0	0	0	0	0	0
RC2G0007000	0.0704861	0.342496	0.708163	0.703416	0.84553	0.159794	4.1145	2.56104	3.44447	2.47574	1.3138	2.26281
RC2G0007100	6.85175	8.94156	13.7677	5.86088	6.6536	6.43513	0.394047	0.19758	2.14758	0.381999	0.384091	0
RC2G0007200	15.1653	15.8715	17.3981	13.8769	18.4251	14.8099	4.69628	3.06121	4.70017	4.14295	3.57055	3.18327
RC2G0007300	0.238362	0.733537	0.524783	0.237873	0.304465	0.517857	0.626394	0.527925	0.534863	0.755823	0.48066	0.637678
RC2G0007400	9.54335	9.93317	9.43087	10.981	9.43567	11.4677	11.9666	7.31603	6.60506	9.61637	6.03675	5.96417
RC2G0007500	0.294798	0.47748	0.987262	0.196129	0.196461	0.222771	0.593389	0.39671	0.098	0.862869	0.578396	0.295747
RC2G0007600	0.58274	0.679576	1.30104	0.697854	1.28157	1.05687	0.938382	0.352888	0.46493	0.113711	0.343003	1.05231
RC2G0007700	1.04931	1.16336	1.41883	0.45721	0.783007	0.770601	1.24942	0.835303	0.707473	1.21122	0.855399	1.08234
RC2G0007800	17.4924	21.8866	26.5079	21.777	18.885	28.6016	49.4258	35.1769	35.8931	51.5413	44.7021	32.7721
RC2G0007900	1.32848	1.73621	2.60803	13.1204	3.52607	7.06189	0.276626	0.277407	0.0913711	1.74309	0.134818	1.01105
RC2G0008000	20.3574	20.658	22.7358	25.4227	24.6506	28.8867	17.5547	17.1219	16.9466	18.2617	16.863	19.9622
RC2G0008100	182.43	205.379	130.292	83.2861	151.819	103.089	282.258	251.903	214.756	147.634	206.309	159.897
RC2G0008200	30.0088	29.0158	32.1472	49.6502	36.8089	45.6513	27.6114	28.0256	29.0216	34.5374	25.3988	25.8524
RC2G0008300	10.9441	10.2288	8.41175	4.7745	5.67933	5.76201	7.16244	7.00161	9.12523	16.1625	11.1469	8.1595
RC2G0008400	12.5491	12.6675	12.6983	8.4432	9.63105	8.85597	12.2632	16.3835	20.105	12.2832	12.827	12.1428
RC2G0008500	5.81848	6.68603	7.7241	3.89392	5.91465	5.55923	6.04386	6.78508	7.39065	4.67959	4.7245	4.73287
RC2G0008600	0	0	0	0.0321523	0	0	0	0	0	0	0	0.016161
RC2G0008700	0.874892	0.741227	1.07683	0.962647	0.672753	0.762847	1.26434	1.22263	0.805407	1.68531	1.18838	1.35032
RC2G0008800	5.84861	5.47517	7.60706	7.38948	8.5284	7.84589	21.8709	9.63955	8.93647	14.2395	11.4224	8.45126
RC2G0008900	19.4247	18.185	21.5395	27.1388	27.8968	31.1923	31.5401	27.4468	19.1138	27.1012	25.0265	20.0718
RC2G0009000	6.65546	8.05248	8.85979	5.5127	8.43277	7.69493	11.1694	10.0926	10.1553	8.50646	7.05137	6.74365
RC2G0009100	11.5992	10.2173	7.85427	7.50293	8.48023	6.9043	23.6915	15.582	13.6728	23.2417	25.2228	27.0241
RC2G0009200	0.935769	1.1721	1.71781	1.12062	0.540473	0.636423	0.586002	0.461731	0.414772	0.466642	0.285598	0.375512
RC2G0009300	18.5948	16.5978	21.9777	14.5283	5.41911	12.0914	13.3465	17.8407	11.6702	15.0143	5.78985	6.82737
RC2G0009400	0	0	0	0	0	0	6.95697	4.65109	13.5003	6.18224	6.49865	3.17843
RC2G0009500	0.309356	0	0	0	0	0	16.5013	8.4301	11.1067	7.99841	7.58699	5.7415
RC2G0009600	32.3241	27.8608	40.2626	76.5135	59.2103	62.1978	23.2246	19.6455	20.3346	43.5681	20.8233	22.8411
RC2G0009700	33.6984	19.507	14.6169	25.4707	22.2582	22.1501	22.0081	13.2824	20.0848	15.4988	19.6264	40.675
RC2G0009800	1.35781	1.4395	2.34252	1.35503	1.72751	0.279836	0.621158	0.622914	0.615517	0.120433	0.726557	0
RC2G0009900	0.604844	1.51147	0.771653	0.689832	0.518252	1.46914	1.21747	1.48253	2.15431	3.79365	5.34019	3.46737
RC2G0010000	0.0359509	0.13975	0.120398	1.04044	0.251566	0.692764	1.2302	0.907112	0.968049	0.70152	0.811166	1.623
RC2G0010100	4.84543	4.30523	5.76963	3.63814	7.65765	6.85237	10.775	7.6849	8.60613	6.48344	8.78247	11.3887
RC2G0010200	1.34765	1.28237	1.91184	1.65309	2.30141	1.97312	1.35632	1.50183	1.568	1.83531	0.798738	1.01399
RC2G0010300	0.661156	1.02803	2.36179	2.11136	1.58621	2.69794	1.33082	1.33458	1.18686	1.29013	0.778317	1.85719
RC2G0010400	0.409107	0.596363	0.913385	0.612402	0.613441	3.2461	0.20587	2.06451	0.408	1.5966	0.802673	0.410424
RC2G0010500	0.200329	0.032447	0.186359	0.0999591	0	0	0	0	0.0332978	0	0	0
RC2G0010600	0	0	0	0	0	0	0	0	0	0	0	0
RC2G0010700	50.4078	63.9907	80.7911	51.3251	67.8193	52.335	83.2792	79.8279	89.7114	78.8322	93.9796	73.3877
RC2G0010800	0.137605	0.133726	0.245776	0.274645	0.165066	0.343149	0.470866	1.19438	1.59189	1.44996	0.404973	1.71179
RC2G0010900	31.8563	33.3309	42.0533	35.6824	30.3535	43.6043	36.4464	38.0723	42.2192	38.0614	32.4487	33.6937
RC2G0011000	0.599162	0.291136	0.382202	0.512514	0.342256	0.291068	3.96268	1.29583	1.10972	2.5471	1.46945	1.5886
RC2G0011100	5.74832	10.6218	17.1721	7.27166	5.74626	16.9778	17.9263	5.39308	4.76384	24.2505	15.5672	17.2192
RC2G0011200	106.615	112.562	105.272	112.222	120.708	111.287	79.2139	74.6512	93.6841	69.9403	97.6564	122.696
RC2G0011300	1.09184	0.95496	1.82826	0.980644	1.63718	2.22771	0	0	0	0.106527	0	0.109536
RC2G0011400	70.6651	66.0241	75.1393	86.8424	87.7233	100.897	76.6068	60.1041	76.3293	94.5185	80.5338	80.99
RC2G0011500	3.33478	5.43173	2.25457	2.85922	2.67626	2.39578	2.69444	1.32733	1.6863	2.56623	1.61268	2.21463
RC2G0011600	97.2861	97.1244	98.9006	83.5957	92.6662	100.588	68.3683	89.2713	85.7075	85.6385	95.9592	106.56
RC2G0011700	0.40772	0.231133	0.227572	0.101721	0	0.115539	0.820687	0.925882	0.508271	1.06079	0.699958	0.0681721
RC2G0011800	4.36737	6.57861	4.6316	4.46738	3.05607	5.198	3.62627	2.86513	3.70222	2.3436	1.82088	2.84793
RC2G0011900	103.309	92.8871	100.079	137.261	105.562	140.68	54.7335	61.0322	59.2322	76.5108	60.6888	90.8185
RC2G0012000	0	0	0	0	0	0	0	0	0	0	0	0
RC2G0012100	0	0	0	0	0.136879	0	0	0.0690992	0	0.133595	0	0
RC2G0012200	0	0	0	0	0	0.851036	0	0	0	0	0	0
RC2G0012300	49.8712	51.4675	52.4467	66.0037	60.5615	65.3466	28.5182	37.7504	40.1835	32.7418	30.6973	46.1299
RC2G0012400	7.84451	8.77954	10.5415	8.64465	7.7302	9.60825	7.40856	8.06738	7.7862	6.05758	6.12723	6.86272
RC2G0012500	4.48125	4.9825	6.77193	5.27273	5.37948	6.23299	27.2377	14.4375	9.15292	14.8349	11.8446	7.63675
RC2G0012600	15.5745	19.2212	26.5591	32.6585	22.446	23.8815	17.8865	16.153	14.246	15.4752	14.4351	15.385
RC2G0012700	32.4517	33.7956	32.1723	37.4299	39.5844	37.6735	16.1402	17.476	12.8644	14.7963	15.3619	15.564
RC2G0012800	0.576042	0.719748	0.27559	0.246369	0.411311	0.0932786	1.5736	0.996662	0.738621	1.12404	0.888014	1.07323
RC2G0012900	85.015	83.2222	86.7172	110.3	117.579	119.57	79.9364	75.678	63.8924	65.1402	66.8795	63.2416
RC2G0013000	0.0615671	0	0.0687283	0	0	0	0	0	0	0	0	0
RC2G0013100	16.7561	15.4424	18.9326	18.5515	21.0268	21.7066	23.8863	20.3556	17.3203	20.5224	20.1851	19.1093
RC2G0013200	7.68323	8.73938	7.52916	7.25361	5.23669	5.39367	8.08415	5.90401	6.00805	9.41289	6.91632	7.55468
RC2G0013300	14.5591	14.9033	16.9388	12.4629	13.5513	15.1827	5.73086	6.82462	9.1958	8.33346	7.87127	9.02323
RC2G0013400	21.868	26.173	32.7079	25.4987	25.6734	24.8995	9.76327	13.0766	13.0197	11.9031	11.549	14.3507
RC2G0013500	0.44628	0.337323	0.313675	0.06598	0.247845	0.168621	0.632139	0.350327	0.329683	1.16112	0.583738	0.646702
RC2G0013600	40.18	34.7088	37.0848	28.5226	30.0148	32.0499	14.3165	16.7424	24.488	14.1777	11.5502	16.9932
RC2G0013700	459.969	425.288	445.907	399.758	434.804	433.151	423.263	468.219	412.679	447.86	473.297	491.833
RC2G0013800	1.80045	1.42501	2.15491	1.42629	0.853516	1.13613	8.18217	3.37204	3.29498	8.89181	3.89668	3.14696
RC2G0013900	39.9322	38.2829	41.8468	27.1368	30.0558	37.7458	14.8658	13.7643	15.5989	17.0536	14.0429	15.8718
RC2G0014000	4.10578	2.74126	3.14887	5.88019	3.38371	5.08027	2.902	4.7449	4.28221	5.53481	3.38212	3.55303
RC2G0014100	139.372	134.405	126.49	221.149	90.9719	94.164	172.46	211.112	228.946	157.648	185.031	133
RC2G0014200	13.0534	12.2324	13.7911	3.9545	6.75736	9.51182	26.7439	13.8803	16.2726	12.9631	17.8361	18.9415
RC2G0014300	16.0686	19.0076	19.3344	14.1955	14.0879	15.8999	30.2231	22.6649	20.2941	20.3679	20.6087	21.4057
RC2G0014400	0.866618	1.03057	1.222	1.3883	1.08288	1.04695	0.860718	0.425821	0.477625	2.00256	0.626432	0.983803
RC2G0014500	3.42671	2.61652	2.64127	1.75055	0.835981	1.34098	15.93	8.54332	5.93983	21.4529	10.6051	11.2545
RC2G0014600	39.186	44.227	44.9681	35.3483	36.4313	37.6639	22.4414	22.0621	22.5293	26.463	26.6438	29.3374
RC2G0014700	98.2453	137.254	88.5902	188.355	111.211	121.073	237.141	165.104	230.327	350.82	321.34	465.032
RC2G0014800	0.210393	1.0632	0.093946	0.251954	0.0841271	0	5.75951	3.86468	4.95184	3.57174	3.30235	3.33491
RC2G0014900	6.79687	12.9464	12.2411	5.21532	7.82115	8.14948	4.68201	3.14033	4.45873	3.15363	1.86698	2.21231
RC2G0015000	2.77888	12.4784	10.9108	8.31954	13.1231	9.34106	0.964399	0.290137	1.52902	0.560948	0.940032	1.44198
RC2G0015100	4.47719	5.89488	7.25509	3.60323	7.07431	4.74753	2.32567	1.31189	2.59262	0.986373	0	1.01423
RC2G0015200	1.34142	2.60723	3.83348	1.49931	2.03823	1.27724	0.378015	0.541548	1.12375	0.785266	0.210551	0.592126
RC2G0015300	3.22449	2.83157	2.47198	3.52804	1.78643	2.95042	2.61965	1.56839	1.39479	2.50165	2.36291	1.2082
RC2G0015400	7.34056	8.14206	8.6663	10.0869	7.14583	10.3681	12.184	7.05956	11.4601	18.5985	17.1922	17.3502
RC2G0015500	609.61	637.603	623.435	500.988	515.588	509.011	550.405	500.247	505.293	539.001	473.252	460.269
RC2G0015600	13.396	18.0319	23.0845	17.0026	15.2113	34.0054	36.5196	24.4152	21.7041	17.5112	15.1829	15.6137
RC2G0015700	13.1883	13.5724	13.5521	15.4561	10.6145	9.23779	7.89584	9.04444	14.333	14.319	12.407	11.0256
RC2G0015800	2.38163	1.13263	3.45059	1.87106	2.17816	2.81449	5.0999	3.98917	2.42572	4.79566	5.41845	3.91438
RC2G0015900	30.2603	30.7061	28.2921	26.9117	29.7246	31.7035	37.2281	32.1789	27.37	32.6904	29.6855	30.645
RC2G0016000	18.3548	17.1631	16.2661	13.0911	9.97242	11.2634	7.94518	10.2139	20.59	18.5723	16.1696	19.4252
RC2G0016100	2.81241	3.22662	3.31396	6.12004	7.45803	6.55291	11.3613	10.4867	7.86902	8.04134	8.54521	6.15236
RC2G0016200	3.28268	2.97747	2.93161	2.03837	1.75014	2.56333	2.12912	1.10438	1.96428	1.20994	1.71751	1.82958
RC2G0016300	0.174695	0.233435	0.243768	0.0435842	0.021829	0.148514	0	0.0220395	0	0	0	0
RC2G0016400	91.4338	85.8786	124.524	102.541	96.6875	99.6078	80.2831	73.7758	65.2599	78.0213	80.0486	77.002
RC2G0016500	1.76102	1.28353	1.51534	1.28144	1.17359	1.74662	1.5508	1.1849	1.24401	1.93293	1.29568	0.809731
RC2G0016600	0.107314	0	0.0399321	0.0713959	0	0.0405472	0.25201	0.0722064	0	0.104702	0.105276	0.107659
RC2G0016700	267.552	210.189	337.339	170.882	228.747	208.182	185.306	198.49	250.015	189.296	318.238	415.896
RC2G0016800	0	0	0	0	0	0	0	0.0427924	0	0.0413671	0.124781	0.170142
RC2G0016900	0	0	0	0.017116	0	0	0.258922	0.207723	0.119733	0.217538	0.185079	0.154857
RC2G0017000	0	0	0	0	0	0	0	0	0	0	0	0
RC2G0017100	0.0312832	0	0.0174609	0	0	0	0.0629689	0.0947202	0.062397	0.0457827	0.0153445	0.141227
RC2G0017200	18.7253	16.7416	18.3189	20.9972	18.5144	18.5239	48.0395	25.1528	24.99	46.5707	33.1321	31.1498
RC2G0017300	5.15229	5.09528	6.79041	12.2994	6.44372	9.85369	4.7971	7.83449	8.23946	9.03512	6.85798	10.0873
RC2G0017400	2.69062	2.21087	3.49197	3.05622	3.56435	3.76893	3.54453	2.95845	2.55245	3.77764	2.382	2.15065
RC2G0017500	3.15036	2.49759	3.93326	8.39753	5.05535	5.49742	14.0592	5.18775	3.96863	14.964	9.47489	9.35675
RC2G0017600	8.55865	10.0425	10.2972	8.12986	10.4568	8.65934	11.0064	8.15816	6.41742	12.4327	8.67595	9.31761
RC2G0017700	3.51557	2.07169	1.336	2.98584	10.2812	2.07726	8.9584	13.0604	10.4063	20.9815	10.5298	9.49258
RC2G0017800	0	0	0	0	0	0	0	0	0	0	0	0
RC2G0017900	1.05267	1.22337	2.10793	2.00355	1.47538	1.61145	0.447804	0.624316	0.3788	1.27057	0.202276	0.95807
RC2G0018000	0	0	0	0	0	0	0	0	0	0	0	0
RC2G0018100	0	0	0	0	0	0	0	0	0.13328	0	0.0655516	0
RC2G0018200	0.082427	0.240311	0.184029	0.0548387	0.0549316	0.404872	0.0553049	0.221845	0.0548026	0.107228	0.134769	0.0275641
RC2G0018300	4.07326	3.32226	23.466	4.21008	3.99909	3.71016	0.146409	1.248	0.580319	0.851598	0.713551	0.364854
RC2G0018400	0	0	0	0	0	0	0	0	0	0	0	0.103026
RC2G0018500	0.347121	0.210835	0.33906	1.51554	0.260248	0.590199	0	0	0	0	0	0.174119
RC2G0018600	1.66612	1.26647	1.74943	0.790196	1.56658	1.4211	0.0498072	0.0832465	0.148064	0.0160948	0.0323658	0.0992961
RC2G0018700	0.301124	0.209026	0.0480213	3.82072	1.29007	0.487611	0.0865889	0.217084	0.386112	0.251825	0	0.129468
RC2G0018800	0.257948	0.572976	0.246815	1.14	0.84724	0.918932	0.259608	0.966982	0.77175	0.755011	0.578396	0.961176
RC2G0018900	0.426949	1.71893	0.590088	1.25793	1.91042	2.16626	0.634312	1.08753	0.952965	1.01164	0.737954	1.18299
RC2G0019000	0	0	0.0414713	0	0	0	0	0	0	0	0	0.0372698
RC2G0019100	4.05487	4.37157	5.23378	4.17301	4.11675	3.9499	8.5445	5.11561	2.84336	6.55242	4.47508	3.24162
RC2G0019200	93.2678	102.327	103.056	58.6466	63.1758	87.4225	105.973	79.8641	123.95	133.306	115.819	90.1809
RC2G0019300	0.0456149	0.0295528	0.0339471	0	0.0303991	0.120645	0.0306056	0	0	0.0445048	0	0
RC2G0019400	2.24532	2.26931	2.74043	2.03159	2.30437	1.6628	1.56677	2.65896	1.67197	2.51198	2.52573	2.01228
RC2G0019500	6.98489	7.01056	8.13821	5.2184	8.77568	5.84075	11.6396	8.32095	10.0493	9.42168	9.62305	9.1517
RC2G0019600	0.314139	0.284932	0.654599	0.313495	0.209351	0.237387	0.442624	0.211369	0.313289	0.77645	0.164358	0.29414
RC2G0019700	3.96919	5.21975	5.82314	3.47955	4.48649	5.23179	4.14133	3.4823	2.70555	3.62389	2.6435	3.22393
RC2G0019800	5.00057	3.89837	6.31833	2.19355	3.18604	2.67838	2.15689	2.44029	2.84974	4.12827	3.23445	4.96154
RC2G0019900	2.22313	1.75923	2.9426	1.25191	1.20641	3.02393	5.0502	4.21505	4.06998	4.13663	3.20904	2.8675
RC2G0020000	0.298529	0.25385	0.291596	0.0186198	0.0559542	0.105746	1.82148	0.960391	0.53962	1.12865	1.33617	1.29155
RC2G0020100	0	0	0	0	0	0	0	0	0	0	0	0
RC2G0020200	0	0	0	0	0	0	0	0	0	0	0	0
RC2G0020300	5.79651	6.57197	8.49283	4.57949	2.89721	6.57041	8.62916	3.83925	4.21518	9.60245	7.2857	5.63344
RC2G0020400	103.449	133.21	116.2	121.46	158.656	136.318	99.7427	119.835	140.714	83.5076	108.823	127.024
RC2G0020500	89.5387	118.761	107.807	95.6337	119.187	125.066	11.8843	28.3089	23.7382	18.3549	27.5159	32.9272
RC2G0020600	166.593	169.462	156.217	96.0333	146.078	120.967	109.555	145.521	153.175	76.8252	111.295	99.4691
RC2G0020700	55.1421	53.612	61.4171	50.9317	50.3464	58.4144	94.8907	72.7065	66.0361	76.7428	64.0056	50.5515
RC2G0020800	38.256	42.6049	38.2461	36.3198	33.4124	39.1435	21.9772	25.7969	31.686	31.5701	28.9114	37.4559
RC2G0020900	0.473907	0.690822	0.661287	0.827636	0.355303	0.537179	2.50402	0.956607	1.77234	2.65864	2.6732	2.02059
RC2G0021000	0	0	0	0	0	0	0	0	0	0	0	0
RC2G0021100	0	0	0	0	0	0	0	0	0	0	0	0
RC2G0021200	0	0	0	0	0	0	1.16958	0.733052	1.15896	1.13382	2.28006	1.31157
RC2G0021300	0	0	0	0	0	0	0	0	0	0.159791	0	0.328607
RC2G0021400	0	0	0.543154	0	0.810642	0	0	0	0	0	0	0
RC2G0021500	0	0	0	0	0	0	0	0	0	0	0	0
RC2G0021600	0.153259	0	0	0	0	0	0	0	0	0	0	0
RC2G0021700	0	0	0	0	0	0	0	0	0	0	0	0
RC2G0021800	5.54178	5.29823	3.81214	4.75316	4.76122	5.16116	5.63773	5.53272	6.15414	8.94331	8.78658	9.52647
RC2G0021900	39.633	40.33	33.5562	21.7821	25.5512	22.5165	31.9393	29.9522	53.7989	41.0502	48.0367	39.2323
RC2G0022000	57.0587	63.6333	71.4461	83.7356	50.7991	68.0675	27.9881	31.7573	45.7812	40.7166	29.5634	37.7911
RC2G0022100	0.29137	0.377542	0	0.193848	0	0.11009	0	0.196049	0	0	0.381114	0.389744
RC2G0022200	4.23086	3.44691	5.54104	4.08567	2.647	4.23087	3.5107	3.09657	2.55308	6.73046	2.4347	2.95055
RC2G0022300	1.26236	1.62548	1.69103	1.57471	1.29345	1.25204	0.254096	0	0.0944206	0.153954	0.0309595	0.0633211
RC2G0022400	0	0.507323	0	0.130242	0.782776	0.73967	0	0	0	0	0	0
RC2G0022500	0	0	0	0	0	0	0	0	0	0	0	0
RC2G0022600	65.7109	70.3307	78.4963	69.1208	78.3365	85.6818	119.755	156.503	137.099	126.653	129.905	170.207
RC2G0022700	0	0	0	0.579299	0.967136	0.219331	0	0	0	0	0	0
RC2G0022800	0.0259532	0	0	0	0.103776	0.0294183	0.182841	0.157164	0.103532	0.81029	0.229142	0.0520735
RC2G0022900	46.2403	49.1595	46.8993	67.8264	105.918	74.644	30.582	34.5204	38.2389	31.9958	40.4081	51.3961
RC2G0023000	94.4015	114.303	61.311	210.871	168.083	75.1239	154.814	135.742	354.552	323.711	480.801	617.688
RC2G0023100	25.226	22.5537	15.2065	313.839	212.327	42.1284	22.6802	97.427	95.2639	152.759	52.7932	157.073
RC2G0023200	3.80694	3.80533	4.79614	4.369	3.01728	3.20559	4.89876	2.8268	3.76952	5.38572	4.24147	4.20111
RC2G0023300	37.9476	36.5974	69.9426	41.8626	28.0794	36.3282	17.7675	23.6043	26.656	21.2486	16.4284	11.0899
RC2G0023400	34.5648	37.0828	35.4488	25.8867	29.1964	43.9196	38.2724	37.4573	39.6191	47.7484	42.3051	31.0052
RC2G0023500	55.0204	59.0979	59.723	59.7842	56.1043	67.7413	38.1245	43.4748	41.3341	42.9627	39.4517	50.6401
RC2G0023600	3.667	5.99595	12.6704	7.66748	7.09862	11.4141	25.2483	25.2022	28.2117	52.0194	51.9616	62.598
RC2G0023700	0	0	0	0	0	0	0	0	0	0	0	0
RC2G0023800	0	0	0	0	0	0.121382	0	0.108078	0	0	0	0
RC2G0023900	17.6805	15.5486	19.6676	10.5617	16.1184	14.3957	39.4106	35.752	44.0817	29.459	36.6437	30.1662
RC2G0024000	33.2802	44.146	28.8267	27.9799	65.9505	36.3208	54.1742	52.2567	31.0467	23.1295	42.551	34.8247
RC2G0024100	48.1859	50.9702	60.7034	35.0952	72.9295	51.779	48.264	38.9819	29.2986	31.2484	36.7598	30.3395
RC2G0024200	12.5289	14.2705	21.0545	10.7555	29.089	22.6005	9.89779	6.93443	5.91161	7.36068	10.3085	5.67643
RC2G0024300	1.27846	1.24242	2.5689	4.59302	4.85641	1.44915	1.02935	1.80645	0.765	1.24735	1.75585	1.02606
RC2G0024400	1.06629	1.55435	1.19032	0.886753	0.710605	0.805768	0	0	0.177234	0.520169	0	0
RC2G0024500	2.6251	2.66707	2.79724	1.54802	4.17481	3.2461	3.36254	0.72258	0.238	1.8627	1.40468	0.718242
RC2G0024600	0.389399	0.113527	0.347753	0.07772	0.0778518	0.0441388	1.72438	0.471614	0.427179	1.63366	0.496603	0.468782
RC2G0024700	38.9472	38.7481	39.6259	20.8002	33.991	30.1168	33.1839	46.5241	41.8214	27.5538	37.4398	30.2589
RC2G0024800	0	0.153476	0.117531	0.157604	0.368365	0.119342	0.264906	0.0531309	0.21	0.256806	0.103285	0.369683
RC2G0024900	12.3615	10.5487	10.404	6.71108	12.6918	7.74924	23.0566	19.1226	20.3426	13.803	21.7623	20.2675
RC2G0025000	0	0	0	0	0	0	0	0	0	0	0	0
RC2G0025100	0	0	0	0	0	0	0	0	0	0	0	0
RC2G0025200	3.63157	2.54102	4.54045	3.76908	5.66321	5.43368	3.94733	1.31949	1.59356	2.83455	1.99505	3.20606
RC2G0025300	89.3587	80.9515	77.0585	128.564	86.9492	81.0699	24.6776	20.4037	27.842	62.1558	56.3299	126.686
RC2G0025400	70.5873	68.9198	75.2511	63.9635	70.7554	79.4166	50.6605	64.0762	68.7156	49.9472	49.1637	35.2548
RC2G0025500	0	0	0	0	0	0	0	0	0	0	0	0
RC2G0025600	66.7964	64.9136	64.2753	37.0168	57.1186	64.5191	95.6482	88.2391	102.514	64.8139	85.3367	86.8286
RC2G0025700	0	0	0	0	0	0	0	0	0	0	0	0
RC2G0025800	1.23742	0.601271	0.460451	0	0	0	1.45295	0	0.617037	2.41461	2.63016	0.827604
RC2G0025900	1.6393	0.455168	1.0457	1.86964	1.63871	0.265452	0	0	0	0	0	0
RC2G0026000	14.9337	12.316	22.9524	17.0389	14.712	20.6347	6.84931	6.74731	7.50659	10.2531	7.26604	9.96371
RC2G0026100	17.8984	14.0079	19.1811	25.4827	18.4646	22.2358	26.1798	21.3884	16.9456	34.2271	24.9564	23.0316
RC2G0026200	8.21277	7.54222	9.24008	9.04933	5.96785	7.68152	9.14251	12.4742	18.5373	19.8669	13.9134	13.8561
RC2G0026300	0.167611	0	0.374213	0.167267	0.167551	0	0	0	0	0.163532	0.328854	0
RC2G0026400	61.9359	70.7981	66.0432	81.9705	85.9678	82.4415	32.4115	36.1551	41.3793	36.6572	42.7742	70.3635
RC2G0026500	42.2468	43.3751	37.3686	48.0175	52.7089	43.0254	18.825	18.1296	28.0776	22.8433	30.0867	46.2328
RC2G0026600	37.7096	41.9924	44.3953	46.0184	45.9092	56.276	25.5606	24.2154	26.4023	36.1981	34.9267	41.236
RC2G0026700	23.3549	21.9873	25.5282	16.8733	18.6042	19.4411	51.5399	23.6329	19.6523	38.9862	26.6701	22.8199
RC2G0026800	30.1017	26.8219	22.8824	18.1206	18.8774	12.7152	9.90893	8.71517	31.7103	23.385	28.659	20.7261
RC2G0026900	0	0	0	0	0	0	0	0	0	0	0	0
RC2G0027000	0	0	0	0	0.52596	0	0	0	0	0.385007	0	0
RC2G0027100	1.78896	1.2556	1.71967	1.78529	0.496754	0.92941	4.6512	2.83372	1.46198	6.69077	3.29058	2.91641
RC2G0027200	170.482	168.85	166.896	138.017	153.903	151.522	80.2129	96.0182	129.884	92.3617	92.2608	102.787
RC2G0027300	0.858912	1.37907	1.70919	2.12424	1.60522	1.9895	0.150337	0	0	0.14574	0.183173	0.412106
RC2G0027400	0	0	0.0887309	0.0793225	0	0	0.199992	0	0	0.116327	0.116964	0
RC2G0027500	1.29053	0.125415	1.05647	0.601013	0.817043	1.70664	0	0.0868336	0.386112	0.293795	0.337605	0.172625
RC2G0027600	0.943797	2.56814	4.2143	13.2332	3.58514	7.7026	2.8971	4.42937	2.44723	6.16954	2.54614	7.95341
RC2G0027700	1.75016	2.99669	3.28722	8.06748	4.5821	5.76254	1.53775	3.1683	2.02247	3.8759	3.18855	5.01654
RC2G0027800	13.6723	14.129	15.2088	8.79188	13.8599	9.54963	7.07393	6.51085	7.58582	6.10612	4.72274	8.21045
RC2G0027900	0	0	0	0.740931	0	0	0	0.12489	0.123407	0.120731	0	0
RC2G0028000	38.376	38.7204	29.9332	50.7673	53.5205	47.4313	3.04329	5.92426	5.45478	3.47087	3.18452	7.18242
RC2G0028100	23.6999	20.0698	37.9509	30.1442	21.9336	30.6291	16.8913	21.3562	26.617	24.0381	16.9629	17.4254
RC2G0028200	13.8143	17.0523	20.1393	37.3407	33.5082	39.3644	13.3507	7.99613	8.8683	18.8514	12.4749	24.5052
RC2G0028300	6.89043	7.20848	8.02815	9.35627	10.012	8.4079	17.3937	9.91851	9.46278	12.5271	9.30823	8.87684
RC2G0028400	1.68697	2.21166	2.32733	2.17585	2.08409	2.03847	2.49868	2.2648	1.95222	2.68625	2.09207	2.92178
RC2G0028500	0.550217	0.089118	0.102369	0.137272	0.320845	0.363812	1.52283	0.925537	0.457273	0.805239	0.85463	0.45999
RC2G0028600	26.4064	29.7072	27.2104	31.3702	21.5703	39.7458	18.2649	22.652	21.5196	20.598	17.5421	15.2668
RC2G0028700	0	0	0	0	0	0	0	0	0	0	0	0
RC2G0028800	14.9363	14.1825	13.8548	6.49185	8.2997	9.55672	9.00218	6.39276	12.0362	13.4453	14.7785	10.6908
RC2G0028900	9.90341	11.1049	14.6392	9.17717	11.1509	12.0892	8.81708	10.0502	11.6674	10.4056	8.86121	10.4266
RC2G0029000	2.51918	4.27128	1.97452	5.66991	4.98298	2.97703	0.431556	0.270484	0.0534545	1.46426	0.473233	1.18299
RC2G0029100	12.5842	11.7997	14.8295	17.4677	15.9686	15.4965	16.003	14.8209	16.4272	14.8665	16.6831	19.852
RC2G0029200	5.92238	5.4379	5.69935	9.21182	7.88007	7.87053	3.94625	6.47201	6.84323	5.85795	5.36914	6.55608
RC2G0029300	71.74	69.6215	62.984	62.236	57.0282	69.4928	72.3676	68.3738	60.6806	73.9237	69.2437	67.4002
RC2G0029400	25.2088	25.6191	28.0797	27.2947	19.7371	22.0068	29.8206	31.2075	26.866	37.4824	29.2288	26.4746
RC2G0029500	8.62796	7.35004	9.28316	9.15986	7.06506	8.46898	9.23774	9.26384	9.42846	12.0717	7.45559	5.63543
RC2G0029600	26.5386	28.7816	36.7131	38.5576	32.0633	34.7115	10.4422	12.5035	13.1851	12.2381	9.1909	11.8264
RC2G0029700	0.074026	0.359697	0.495818	0.295497	0.443997	0.335638	0.223507	0	0	0.216673	0.21786	0
RC2G0029800	0.989124	1.36176	0.460073	0.164516	0.576782	0.280296	0	0	0	0	0	0
RC2G0029900	1.42576	1.59341	1.11412	0.924846	1.63904	0.242418	0.358734	0	0.142191	0	0.209802	0.143035
RC2G0030000	43.9187	41.618	45.5753	50.2261	45.5239	45.4368	35.738	31.5383	32.4676	42.5433	35.2173	43.4296
RC2G0030100	5.05336	6.27711	4.45353	4.55007	6.00108	3.05783	56.5946	22.7018	13.6412	43.8543	38.7271	22.4893
RC2G0030200	0	0	0	0	0	0	0	0	0	0	0	0
RC2G0030300	0	0	0	0	0.0800282	0	0.040286	0.0403998	0.0399201	0	0	0.0401573
RC2G0030400	0	0	0	0	0	0	0	0	0	0	0	0
RC2G0030500	0	0.0407898	0.046855	0.167547	0.125874	0.237884	0	0	0	0	0.0411756	0
RC2G0030600	3.60704	4.68034	7.01841	6.09324	4.75394	7.35495	5.13101	5.34889	3.95901	5.68191	4.09203	4.60922
RC2G0030700	31.8901	33.3155	31.2529	33.3604	27.0783	29.0443	23.2131	29.8656	30.9162	30.6436	29.4291	30.6163
RC2G0030800	10.2852	9.48594	6.65488	6.99526	5.36995	8.91085	10.4832	8.85987	11.2373	16.4265	15.4239	13.3415
RC2G0030900	4.39486	4.23654	4.70823	5.09325	4.6413	3.69605	5.10088	3.00479	4.0295	4.08042	3.82462	4.3379
RC2G0031000	33.3673	16.1924	13.8296	4.30774	7.63763	2.83789	1071.84	342.04	201.298	677.678	429.388	252.597
RC2G0031100	0.922373	1.19516	0.85805	0.843775	0.768369	0.435634	2.16605	0.698198	0.919877	1.12491	0.980258	1.3109
RC2G0031200	17.7489	18.658	25.6268	23.4687	19.703	22.2482	16.2045	14.953	17.9474	19.166	14.4694	16.7149
RC2G0031300	2.10943	2.28733	3.12319	3.30169	2.86336	2.54208	1.65371	1.21017	1.55011	1.86311	1.54658	2.1385
RC2G0031400	1.38082	1.97338	2.08546	2.47227	3.77559	2.71604	2.04368	0.819783	1.49859	1.62458	1.5538	1.50749
RC2G0031500	1.03428	1.20615	1.09161	66.6212	15.6026	21.7208	7.22977	4.95367	4.83859	19.7785	11.5115	19.2241
RC2G0031600	30.4367	36.3435	42.3678	39.9086	35.4248	33.8356	17.7551	18.5374	19.6257	24.064	17.1248	23.7681
RC2G0031700	0.209689	0.305667	0.702237	0.104629	0	1.06958	0.316557	0	0.522803	0.204585	0.102853	0
RC2G0031800	0.813085	1.5085	1.444	0.331944	0.775849	0.837857	0.743924	0.895232	1.54805	0.540884	0.797641	0.630315
RC2G0031900	0	0	0	0	0	0	0.438592	0	0	0	0	0
RC2G0032000	0	0	0.134807	0	0	0	0.303844	0	0	0.0589108	0.0592334	0
RC2G0032100	6.79947	8.08206	13.3058	6.43409	5.2264	8.04505	9.24243	9.15919	10.5633	7.0833	5.20869	5.9517
RC2G0032200	0.30633	0.476313	0.410353	0.611404	0.918661	1.31947	0	0	0.183301	0	0	0
RC2G0032300	34.2476	34.3916	38.5285	36.8736	34.4635	50.3798	39.4083	38.3675	36.6216	42.8814	44.5721	50.0479
RC2G0032400	32.255	26.8923	25.5785	20.052	18.4416	27.5043	32.4625	35.2226	43.1832	62.1947	43.2272	46.9173
RC2G0032500	1.26342	2.86488	8.93237	0.840552	0.420989	2.8642	5.51004	3.40038	1.26	0.41089	2.89198	0.422495
RC2G0032600	1.7868	1.48838	1.70969	0.424557	1.78616	1.2538	0.171267	0.171751	0.169711	0	0	0
RC2G0032700	8.41942	11.6887	9.84629	10.0026	12.4242	10.9069	14.5262	8.49754	6.39744	4.30284	6.68626	2.81551
RC2G0032800	0	0	0	0	0	0	0	0	0	0	0	0
RC2G0032900	1.78277	1.15501	1.32676	2.76751	1.98014	2.91892	4.58528	1.79931	1.1853	3.47876	1.55458	1.39106
RC2G0033000	33.2891	29.3013	29.4447	35.5354	35.6639	34.2541	33.2287	28.7557	27.5525	35.7402	32.5676	37.3655
RC2G0033100	8.89518	6.41649	9.05969	2.60817	3.20845	3.58615	14.3977	4.76651	5.25865	15.6127	6.97198	6.80785
RC2G0033200	0.453535	0.514209	2.61582	14.7851	2.72024	0.771131	2.43442	1.90726	1.88462	5.97371	3.04029	5.76327
RC2G0033300	1.35641	1.4338	1.35479	0.997407	1.28456	0.890133	6.27482	5.54801	5.00749	4.20236	3.10483	4.65527
RC2G0033400	0.101861	0.0659932	0.037903	0.237188	0.169708	0.0384869	0	0	0	0	0	0
RC2G0033500	0	0	0.0981488	0	0	0	0	0	0.0438421	0.257347	0	0
RC2G0033600	33.9644	34.001	39.5007	49.8853	34.1226	40.866	26.1483	32.1003	29.7075	38.8479	27.3132	33.1474
RC2G0033700	0	0	0	0	0	0	0	0.161213	0	0	0	0
RC2G0033800	5.86984	7.57389	8.17698	11.2972	6.97718	8.7782	4.7658	4.30632	5.06687	6.16012	5.27445	7.29906
RC2G0033900	5.075	3.69896	2.99607	2.67839	2.19513	4.56334	3.58518	2.48717	4.06361	5.18954	3.47066	3.89193
RC2G0034000	0	0	0.0619544	0	0	0	0	0	0	0	0.0544448	0
RC2G0034100	4.26795	4.4021	6.31352	5.06922	3.45501	4.77841	6.77251	4.33397	5.66649	7.53621	6.24179	5.30613
RC2G0034200	0	0	0	0	0	0	0	0	0	0	0	0
RC2G0034300	0.06691	0	0.298771	1.00159	0.33443	0.606747	1.01011	0.202592	1.00093	2.35014	0.918948	1.07401
RC2G0034400	0.0384322	0.0373489	0.214512	0.690361	0.384185	0.522761	1.62454	1.3964	1.07319	2.24981	1.24417	0.308447
RC2G0034500	6.76085	8.98363	7.88919	5.93909	5.70857	6.77067	12.7609	7.47502	7.10259	12.1466	8.41396	9.15323
RC2G0034600	5.08021	4.99039	5.51785	2.93226	3.4588	3.73523	3.06774	3.18727	4.16272	3.72413	3.15186	3.85686
RC2G0034700	0	0	0	0.0865274	0	0	0	0.0875097	0.0864706	0.16919	0	0.260953
RC2G0034800	0.107085	0.104066	0.11954	0.534325	0	0.606909	0.862189	0.648469	0.427179	1.67166	0.840405	0.966864
RC2G0034900	17.0248	24.1752	18.0215	109.439	24.9711	32.0162	2.89484	19.9027	17.3147	22.9057	32.1064	38.5006
RC2G0035000	0	0	0	0	0	0	0	0	0	0	0	0
RC2G0035100	3.87892	3.89021	5.57716	51.6541	13.5869	14.1401	0.062462	0.125277	0.340421	0.666075	0.456629	0.217919
RC2G0035200	0	0	0	0	0.231934	0	0	0	0	0	0	0
RC2G0035300	0	0	0	0	0	0	0	0.161085	1.1142	0.15572	0	0.160118
RC2G0035400	0	0	0	0	0	0	0	0	0	0	0	0
RC2G0035500	0	0	0	0	0	0	0	0	0	0	0	0
RC2G0035600	0	0	0	0.0974909	0	0	0	0	0	0	0	0
RC2G0035700	0.498437	0.704564	0.556413	0.271317	0.679444	0.616347	0.045604	0.594528	0.542278	0.0442097	0.444518	0.500042
RC2G0035800	30.0606	26.536	29.2763	20.1679	20.7088	30.4518	18.077	20.9307	19.759	16.7502	15.6744	18.2624
RC2G0035900	124.854	113.675	120.142	64.9299	100.141	96.6083	300.167	297.284	245.672	185.932	256.91	175.042
RC2G0036000	153.846	149.509	129.488	90.4887	84.0227	85.8071	77.9669	83.0099	119.472	124.589	116.856	155.473
RC2G0036100	37.5867	52.1759	52.8942	15.0626	19.7953	25.0674	76.3764	71.5427	73.1251	71.7031	68.3837	87.3941
RC2G0036200	39.7984	40.6994	49.1254	48.9516	38.1104	47.2662	24.4562	26.9002	29.5367	30.8607	25.614	33.2985
RC2G0036300	0.145579	0.31832	0.568793	0.617443	0.145527	0.247524	1.86808	0.440789	1.52444	1.52689	0.392738	1.46048
RC2G0036400	0	0	0	0	0	0	0	0	0	0	0	0
RC2G0036500	124.916	116.41	101.758	46.8624	57.0228	61.2299	4.54516	11.3729	19.8083	8.25627	13.1189	23.9728
RC2G0036600	38.833	40.7983	30.5109	21.7333	27.7592	31.6749	19.6735	34.6031	35.0209	28.3733	33.9341	38.4316
RC2G0036700	55.978	63.8281	63.4157	49.3916	58.4473	64.0986	40.2565	59.7437	52.9809	40.4935	50.2325	65.7868
RC2G0036800	0.231659	0.225129	0.0862016	0	0	0	0.23315	0.0779362	0.231032	0	0	0.154937
RC2G0036900	25.5279	27.6181	48.9911	33.7329	58.134	65.9458	12.5622	13.9737	12.8935	12.4075	13.7437	13.088
RC2G0037000	34.6721	32.6158	34.7613	30.3703	36.6777	32.7225	22.0444	23.6348	23.7569	21.7643	21.636	23.1385
RC2G0037100	23.1083	20.239	21.5499	25.5284	18.2519	19.0793	19.5244	20.1555	23.4252	24.6799	22.2962	23.9459
RC2G0037200	4.97179	2.31919	4.07006	32.2834	4.83747	3.8322	12.8097	10.5042	5.55333	42.2989	21.1352	19.2196
RC2G0037300	0.139017	0.202648	0.0775934	0.156073	0.121596	0.256063	0.419734	0.245537	0.329272	0.64426	0.903494	0.488125
RC2G0037400	15.7214	18.174	18.2787	21.778	18.2689	17.5631	20.3923	15.8387	14.377	19.7965	13.1122	12.128
RC2G0037500	0	0	0	0	0	0	12.9438	1.82369	0.212004	9.85178	4.32724	1.70611
RC2G0037600	36.8111	98.4791	88.3494	289.739	126.9	257.031	8.15054	83.1687	34.4039	33.4524	28.7347	66.948
RC2G0037700	0.31805	0.35324	0.760809	0.589453	1.31716	3.14162	1.00602	1.10057	0.81563	0.975259	0.401154	0.22791
RC2G0037800	0	0	0	0	0	0	0	0	0	0	0	0
RC2G0037900	111.678	105.78	110.31	91.4692	96.7241	86.7407	31.842	39.4606	54.8968	40.6142	39.3646	43.4386
RC2G0038000	0	0	0	0	0	0	0	0	0	0	0	0
RC2G0038100	64.1637	82.3569	70.241	66.9664	111.691	68.805	271.59	197.047	182.782	182.26	225.82	172.856
RC2G0038200	76.0242	68.1735	57.4155	44.8637	81.7036	51.9535	153.855	135.897	136.419	97.1492	117.497	78.5267
RC2G0038300	0	0	0	0.0246247	0	0	0	0.0249043	0	0.0481496	0.0242066	0
RC2G0038400	6.5642	8.54479	7.92259	5.22125	5.01219	5.27157	8.7517	4.81603	6.66722	9.21673	7.5801	5.95353
RC2G0038500	0.0413495	0	0.0461591	0	0	0	0	0.0417332	0	0.161373	0.121692	0.207413
RC2G0038600	0	0	0	0	0	0	0	0.662628	0	0.427039	0	0
RC2G0038700	0	0	0	0	0	0	0	0	0	0	0	0
RC2G0038800	0	0	0	0	0	0	0	0	0	0	0	0
RC2G0038900	0	0	0	0	0	0	0	0	0	0	0.0233779	0
RC2G0039000	0	0	0	0	0	0	0.501871	0.125822	0	0.851422	0.244596	0
RC2G0039100	8.00649	9.81565	16.3428	7.68177	8.32959	11.7796	6.68477	4.98877	4.82683	4.06071	3.31687	3.97739
RC2G0039200	31.6539	43.1581	50.1435	41.8164	44.503	47.332	3.80389	13.2412	22.2174	5.35409	6.91643	7.18242
RC2G0039300	0.258328	0.251046	0.164786	0.0736566	0.332017	0.292818	2.48848	4.24609	6.2567	3.42055	5.03222	3.88739
RC2G0039400	0.538878	0.338857	0.141543	0.126535	0.190124	0.0359309	0.0319026	0.191957	0.347742	0.123709	0.155483	0.477011
RC2G0039500	20.6358	18.122	19.286	14.4702	12.5415	13.0554	23.1146	28.058	27.4514	26.6219	23.4385	18.3294
RC2G0039600	83.9731	75.0887	90.8366	71.1456	63.262	81.1787	88.9313	109.243	126.551	124.282	114.436	109.321
RC2G0039700	3.59946	5.19319	6.18175	10.5276	5.95083	5.99452	6.79938	10.4235	14.3037	11.6162	12.9564	7.52765
RC2G0039800	1.28275	1.18211	2.6417	1.23598	1.48126	2.78267	3.45009	2.47769	1.74246	2.91304	2.47337	2.26313
RC2G0039900	1.62412	1.57834	1.42452	0.463082	1.97144	1.97245	0	0	0.462778	0	0	0
RC2G0040000	0.706619	0.422585	1.03152	1.51883	0.978045	1.72515	1.64115	0.877754	0.975748	1.48491	0.533229	1.09061
RC2G0040100	0	0	0	0	0	0	4.1627	3.13085	3.09367	3.96817	4.46328	3.45783
RC2G0040200	6.69561	6.90123	4.90744	1.55236	1.41977	1.14993	21.4413	14.1298	12.8828	18.5422	16.8523	10.3811
RC2G0040300	0.31759	0.164607	0.543613	0.0633876	0.12699	0.287993	0.170471	0.0854763	0.063346	0.103287	0.124623	0.212408
RC2G0040400	0	0	0	0	0	0	0	0	0	0	0	0
RC2G0040500	57.2055	61.6049	91.2498	50.2209	60.3812	67.6007	34.698	28.5524	36.3932	38.7234	35.4579	34.5872
RC2G0040600	8.31939	10.1182	8.89779	11.1858	9.71078	9.3172	13.7877	12.972	15.7988	15.5534	16.3227	13.7937
RC2G0040700	39.9183	33.1505	35.4871	42.118	26.772	38.2139	22.6076	24.5761	34.3092	34.8043	31.0433	31.1273
RC2G0040800	36.4864	39.1486	49.4074	24.1918	32.0029	42.0015	25.2547	26.9023	26.9014	22.301	26.9495	23.3581
RC2G0040900	75.035	95.186	108.992	51.7053	78.8139	69.3606	37.306	91.8694	104.413	27.2169	58.8403	59.5476
RC2G0041000	5.64305	8.79178	8.6242	7.86619	7.43182	8.47785	2.43401	3.00591	3.52852	2.68731	2.87777	1.72981
RC2G0041100	0	0	0	0	0	0	0	0	0	0	0	0
RC2G0041200	0.510083	2.41656	0.42706	0.763555	0.637375	0.505912	1.47592	0.321759	0.445114	2.05288	0.312746	0.703621
RC2G0041300	1.56216	0.369273	1.60246	3.37071	1.73042	2.05787	3.65432	3.96293	4.58957	6.87921	4.59745	4.15092
RC2G0041400	6.09787	7.69201	12.2168	4.31215	6.58011	5.26412	2.96694	1.67107	2.0137	1.89122	1.82234	1.05334
RC2G0041500	8.45623	10.3932	8.32926	4.83995	5.09678	4.08783	4.8811	8.78571	7.56521	10.0704	6.95367	8.73296
RC2G0041600	4.61423	8.22096	7.79794	4.15708	5.70165	7.119	9.22333	10.543	12.7187	11.2548	9.80759	11.3798
RC2G0041700	3.39537	2.83771	4.47256	8.13217	4.48028	5.15725	11.7552	4.93469	5.28244	10.0045	4.92969	8.10698
RC2G0041800	0	0	0	0	0	0	0	0.292615	0.247835	0.161639	0.0812623	0.332409
RC2G0041900	0	0	0	0	0	0	0.319228	0.10671	0.105443	0.206312	0.518604	0.424278
RC2G0042000	0.0325004	0	0	0	0	0	0.294386	0.393623	0.615836	0.380513	0.255065	0.293445
RC2G0042100	0	0	0	0	0	0	14.2192	12.8897	11.3108	14.3756	11.863	9.72474
RC2G0042200	5.79294	7.59347	6.91791	3.49552	5.38685	5.0393	5.96579	7.0704	6.44903	6.44059	8.32611	3.91944
RC2G0042300	3.87283	5.95446	8.58208	4.49943	7.51176	3.73469	0.698105	0.350039	0.576471	0.281983	0.340233	0.289948
RC2G0042400	3.73507	5.26519	8.0183	3.60453	5.04669	4.5129	0.537015	0.662809	0.327469	0.560641	0.684507	0.205884
RC2G0042500	1.18851	3.1442	4.12768	2.17447	2.50818	2.32017	5.05045	1.4661	2.17304	2.64128	2.72052	3.04709
RC2G0042600	0.296793	1.0713	1.37259	3.5119	0.720525	1.53791	2.68832	2.43917	0.972538	2.15109	0.91506	1.14846
RC2G0042700	6.73989	6.87549	9.04181	4.64138	5.02356	9.62787	7.12043	8.49308	12.6375	9.78688	6.41854	8.34324
RC2G0042800	3.29858	3.24981	4.36791	4.06369	3.79769	5.15721	5.58642	8.31147	7.19186	6.28123	6.20404	6.3217
RC2G0042900	0.135448	0	0.529208	0.540679	0.270798	0.614126	0.204479	0.136704	0.0675405	0.462529	0.199312	2.1062
RC2G0043000	4.45231	5.22383	5.75814	0.433481	0.705601	1.41555	6.22962	10.7408	11.4255	4.92668	9.37466	7.02678
RC2G0043100	29.344	26.5944	18.3293	24.6116	11.9312	16.2945	7.76481	10.7817	25.1215	44.5854	32.9267	31.5554
RC2G0043200	0.244616	0.17829	0.238935	1.61726	0.213962	0.207956	0.369284	0.339467	0.335436	0.447492	0.209973	0.368104
RC2G0043300	17.5641	14.424	17.5815	20.6425	17.3038	27.231	42.5126	36.6627	27.1072	35.8665	34.5677	28.9793
RC2G0043400	6.08881	5.32546	6.95389	0.46741	0.889585	1.80507	0.801352	2.78902	2.05525	0.456971	0.643263	1.12771
RC2G0043500	41.3579	50.4746	49.4805	34.2813	34.9826	32.3336	50.7618	48.6324	66.6994	59.3936	59.0525	52.7155
RC2G0043600	0.200864	0.390405	1.56959	0.26727	0.568911	0.531258	0.0673855	0.033788	0.133547	0.0979878	0.0328415	0.100755
RC2G0043700	1.85349	1.52413	2.22824	16.007	12.0434	11.8785	1.2197	9.78515	10.451	2.78213	4.75552	20.4541
RC2G0043800	0.129833	0.504694	0.144935	0.259134	0	0	0	0.131038	0.129482	0	0.254734	0.651255
RC2G0043900	7.02429	8.1828	5.78046	2.76351	6.14405	3.72586	14.9773	14.2925	13.7636	10.917	11.5731	10.5026
RC2G0044000	0.735912	0.429101	0.082151	0	0.514954	0	0.296259	0.148548	0.146784	0	0.360967	0.295312
RC2G0044100	0.815574	1.17521	0.690677	0.870033	0.53415	0.382537	13.4445	4.99561	4.15098	15.0913	10.5114	8.01271
RC2G0044200	0.671084	0.559001	0.963182	0.502281	0.215628	0.407508	0.0723645	0.0241897	0.0717073	0.070152	0.0470241	0.0961777
RC2G0044300	15.1258	15.0536	15.156	14.2764	14.3917	17.1453	19.8084	14.1626	11.9952	13.0685	11.0842	8.86702
RC2G0044400	0.913269	0.734982	0.939848	0.612344	0.599118	0.598476	0.344679	0.360055	0.284624	0.403753	0.209982	0.214736
RC2G0044500	32.6467	32.6409	31.4661	34.7844	32.7577	33.1565	18.94	20.7277	23.9088	28.9384	22.3544	29.5916
RC2G0044600	13.4467	13.1107	20.9361	28.604	25.5573	29.1303	32.4086	25.0001	22.63	37.3732	22.1736	27.8231
RC2G0044700	75.4113	77.2928	65.8149	76.6811	87.1953	90.3334	118.354	88.0758	89.0862	92.1827	93.7766	94.5477
RC2G0044800	0.399472	0.458796	0.364858	0.543618	0	0.370478	1.02338	0.329873	0.325956	1.31098	0.783769	1.09298
RC2G0044900	5.20752	5.03464	8.21044	2.78593	5.39348	3.89462	1.10764	1.21914	1.31174	1.51899	0.737324	1.05024
RC2G0045000	0.359252	0.174563	0.601557	1.79258	0.179562	1.42526	0	1.45034	0.895699	0.350508	0.352428	0.360408
RC2G0045100	0	0	0.0522361	0	0	0	0	0	0	0.0913089	0	0
RC2G0045200	0.0761057	0.147921	0.042479	0.227849	0.114118	0.0862668	0.574465	1.19058	0.607198	0.668281	0.522621	0.267227
RC2G0045300	0.0531167	0	0.059295	0.132519	0	0	0.0534585	0.107219	0.105946	0.025912	0.130269	0
RC2G0045400	0	0	0	0	0	0	0	0	0	0	0	0
RC2G0045500	0	0	0	0	0	0	0	0	0	0	0	0
RC2G0045600	0.385505	0	0.143448	0.128238	0.128456	0	0.129328	0.259388	0.897077	0	0.378182	0.128915
RC2G0045700	0.600907	0.583968	0.536641	0.23987	0.120138	1.08982	1.69336	1.33426	1.19856	3.28318	2.82957	1.44682
RC2G0045800	3.56762	4.57488	5.2787	4.65579	4.53707	4.83359	5.26901	4.70864	4.92642	5.00493	4.2661	5.42161
RC2G0045900	0.16294	0.22621	1.22128	1.50991	0.698063	0.606853	2.92836	0.822258	1.50892	3.70183	5.86859	3.38604
RC2G0046000	96.937	104.963	146.493	195.039	140.576	169.441	104.572	107.647	82.9409	81.8269	78.1427	75.6863
RC2G0046100	11.2175	7.29368	12.0718	25.1272	15.0051	18.8441	9.4216	8.55227	8.12879	10.6295	7.83769	6.80074
RC2G0046200	1.99891	4.16265	2.55019	33.3419	3.71094	6.79738	6.03532	1.87335	4.41419	31.2042	11.3455	12.8915
RC2G0046300	0.284748	0.138361	0.158934	0.426246	0.142323	0.484148	0	0	0	0	0	0
RC2G0046400	0.676388	1.17706	1.66816	25.0692	6.47842	7.63128	1.20317	0.714415	0.59612	3.83678	0.570953	1.67274
RC2G0046500	9.80449	8.59855	9.45761	16.5346	12.7379	12.8948	13.1682	10.1713	8.3811	17.4652	14.0755	15.4224
RC2G0046600	0	0	0	0	0	0	0	0	0	0	0	0
RC2G0046700	69.5682	71.9036	81.0795	90.4769	76.3303	88.1273	66.9329	65.8791	62.3569	84.5126	59.077	68.7466
RC2G0046800	42.6015	39.3584	39.3462	40.1946	37.9393	45.4381	32.7174	36.8268	35.5957	33.4878	30.454	30.6325
RC2G0046900	40.9184	36.2992	34.433	49.9504	43.5306	51.2749	52.0123	45.0868	51.6647	55.0003	41.3687	48.0173
RC2G0047000	11.2974	8.70228	13.7601	16.3651	11.8842	18.1662	21.6383	19.9317	17.2932	19.396	15.1636	11.6412
RC2G0047100	117.032	129.188	144.391	84.1551	126.528	118.652	134.529	178.781	184.914	109.409	120.329	90.0403
RC2G0047200	0	0.142525	0.327436	0	0.565484	0.332481	0.65367	0.211457	5.01472	0.388387	3.51463	101.268
RC2G0047300	19.5373	14.7186	16.7239	17.9407	18.1353	21.4479	23.2982	17.1502	16.8647	21.024	15.6631	14.8237
RC2G0047400	1.8872	2.21892	2.75693	0.627776	1.86323	0.950739	3.21247	3.76239	4.80979	2.38683	1.4628	1.4258
RC2G0047500	21.9085	23.4791	19.5994	16.094	15.1175	13.9344	36.5653	27.2097	39.1464	42.3646	20.8058	28.2064
RC2G0047600	7.42197	8.66205	7.23992	4.94937	4.5764	6.17207	3.24619	3.92043	5.39576	6.59841	7.68927	9.01157
RC2G0047700	2.74811	2.81632	8.75707	5.16085	2.82205	3.90794	3.49496	7.31225	8.74525	6.28871	4.75461	4.98759
RC2G0047800	2.14235	1.63582	2.56236	1.60347	1.22376	0.867277	0	0	0	0	0	0
RC2G0047900	3.05386	2.55504	3.61226	0.847675	1.15237	1.30669	10.34	9.73646	9.96373	7.18245	8.86851	6.0665
RC2G0048000	20.5792	20.3776	13.9576	4.95015	5.10197	4.6003	34.5124	22.7354	30.7035	40.9966	34.7665	26.4031
RC2G0048100	0.0869057	0.14076	0.0323381	0	0	0.0328362	0.728874	0.789408	0.924485	0.282635	0.142092	0.377803
RC2G0048200	10.6735	14.8352	13.7715	13.1039	14.4412	11.9015	12.7407	8.11694	8.02056	11.6004	7.35386	9.2386
RC2G0048300	17.8628	20.2136	23.8585	30.8594	24.0978	28.2044	26.4182	25.8776	19.7857	25.3401	22.9962	28.8356
RC2G0048400	5.41372	4.50953	6.64777	7.56367	8.42692	8.59113	2.95779	2.18558	2.77667	1.28276	2.57958	3.25869
RC2G0048500	5.86258	4.13516	4.64448	4.71819	6.80572	6.21658	6.66163	6.01241	4.43219	5.44313	4.26704	6.54549
RC2G0048600	0	0	0	0.0750944	0.150443	0.0852953	0.227198	0.151894	0.15009	0.0734173	0.0738194	0.0754909
RC2G0048700	0.239025	0	0	0	0	0	0	0	0.317838	0.233208	0.234485	0.239795
RC2G0048800	1.74493	1.86091	1.69491	1.07421	1.1893	1.42563	32.0099	11.2414	8.64452	33.5517	21.5084	13.9475
RC2G0048900	0	0	0	0	0	0	0	0	0	0.123787	0	0
RC2G0049000	7.69875	9.74633	9.54915	9.77296	9.11135	8.3254	6.70924	6.34118	6.58948	6.01486	3.8486	6.21433
RC2G0049100	3.45838	3.12083	4.03299	7.88866	3.3028	4.20012	6.30864	4.98638	7.45235	12.8341	6.87625	10.9352
RC2G0049200	9.12476	9.25608	10.9999	13.1193	9.19202	9.14345	32.3551	17.8492	13.3921	26.8916	20.7175	21.6585
RC2G0049300	2.12692	2.90668	2.8937	5.57172	3.18924	2.7876	8.29485	4.09206	1.85602	6.87396	3.26019	3.60073
RC2G0049400	0.152947	0.297271	0.284562	0	0	0.462313	0.564414	0.308732	0.254222	0.596898	0.300084	0.358025
RC2G0049500	161.643	171.981	147.262	91.2933	123.23	114.695	156.972	127.335	113.209	149.327	152.433	113.243
RC2G0049600	0	0	0	0	0	0	0	0	0	0	0	0
RC2G0049700	0	0	0	0	0	0	0	0	0	0	0	0
RC2G0049800	15.2623	17.149	19.3226	19.5269	17.9049	19.668	14.2031	13.2406	14.6025	15.161	13.4131	16.5133
RC2G0049900	4.88017	4.01298	5.23828	2.71605	3.75263	3.08501	1.13344	0.378881	2.0591	0.366262	0.276201	0.847364
RC2G0050000	5.11384	3.97575	3.23491	1.70112	3.7488	3.09152	0.171558	0.172043	0.85	0	0	0.51303
RC2G0050100	0.367484	0.982095	0.871734	0.0458413	0.183676	0.208274	0.046231	0.0927233	0.137434	0	0.045063	0.322583
RC2G0050200	0.152327	0.4441	0.0850226	0.456044	0.761363	0.431662	7.4354	3.92038	4.02574	4.38429	3.06339	1.98663
RC2G0050300	0	0.0346148	0.0795236	0	0.17803	0	0	0.0359492	0	0	0	0
RC2G0050400	29.0556	31.2892	35.8621	48.7542	40.63	49.2271	30.7035	36.1942	36.2391	38.6803	42.2304	58.2744
RC2G0050500	25.7258	28.1499	29.5749	19.6874	23.8411	27.1306	17.1369	21.202	24.0686	19.0813	17.7079	23.2991
RC2G0050600	3.25054	3.58629	5.01604	4.84672	3.53608	4.42143	3.1175	3.35789	3.60405	3.11546	2.77613	3.39527
RC2G0050700	51.4539	47.4218	60.3375	137.082	78.1915	100.731	28.9883	38.0211	33.3266	61.0371	36.5837	59.7151
RC2G0050800	0.838989	1.46761	1.74828	0.948905	1.28599	2.02881	0.90068	0.73387	0.8925	1.80085	1.26201	0.729464
RC2G0050900	6.25528	8.6995	12.3275	5.62004	7.94008	5.88444	14.2342	12.1082	16.7027	14.0853	11.7151	8.42856
RC2G0051000	0.14177	0.20666	0	0.0707395	0.141719	0	4.49448	1.35931	0.91901	7.88421	2.01662	1.28003
RC2G0051100	0	0	0	0	0.105358	0	0	0	0	0	0.0516968	0
RC2G0051200	0	0	0	0	0	0	0.0866137	0.0579056	0	0.0839655	0.0844254	0.086337
RC2G0051300	1.48021	1.84948	1.43448	0.681772	0.991872	0.866574	2.61931	2.05212	1.71953	4.11037	2.1542	2.13771
RC2G0051400	5.40747	4.9266	4.85071	32.9564	13.9965	17.1296	10.2042	13.6441	9.24485	13.802	16.3879	14.9184
RC2G0051500	0	0	0	0	0	0	0	0	0	0	0	0
RC2G0051600	25.7172	23.6679	29.69	29.4374	26.4111	34.4328	24.0687	23.8705	23.3678	25.9063	23.8056	28.5785
RC2G0051700	0.295206	0.118129	0.155079	0.32926	0.503407	0.433038	0.174768	0.613417	0.121227	0.203309	0.170352	0.296156
RC2G0051800	0.516656	1.00418	0.576751	0	0	0	0	0	0	0	0	0
RC2G0051900	0.596615	0	0	0	0	0	0	0	0	1.16419	0	0
RC2G0052000	0	0	3.72966	0	0	0	0	0	0	0	0	0
RC2G0052100	0	0	0	0	0	0	0	0	0	0	0	0
RC2G0052200	0.116548	0.226525	0.325261	0.290772	0.0582531	0.132109	0.821085	0.76459	0.348698	0.79598	0.914673	0.292308
RC2G0052300	12.3419	13.1298	12.0553	12.2699	6.58934	7.52476	41.4514	19.5811	22.519	44.5628	24.3525	22.8404
RC2G0052400	11.4868	12.6934	13.1331	13.3583	9.90841	11.4453	34.4489	18.1847	19.1698	26.6171	21.6738	14.4976
RC2G0052500	0.126555	0.122987	0.706374	0.25259	0.506037	0.286902	1.14632	0.638644	0.378636	0.123475	0	0
RC2G0052600	2.19281	2.67343	2.6704	1.19362	1.39492	1.40096	0.0802515	0.0804783	0.238568	0.194495	0.156448	0.119993
RC2G0052700	298.211	308.565	333.314	121.182	190.302	176.533	102.354	188.067	260.897	103.627	135.573	158.92
RC2G0052800	11.4325	7.08755	10.0118	4.42592	6.15753	8.93714	14.9281	11.5385	11.893	8.02912	10.0551	5.38858
RC2G0052900	30.6092	39.3041	39.2824	17.1403	25.243	23.5478	20.6403	18.0159	18.9439	15.3211	12.6169	12.7179
RC2G0053000	14.2595	16.7097	19.426	16.7745	16.6251	19.0532	8.39888	8.00373	8.57391	8.90857	7.37237	8.53563
RC2G0053100	8.9873	8.56479	9.47394	13.2253	7.02629	8.09057	15.5935	14.0563	15.1481	15.4989	13.3636	10.0423
RC2G0053200	142.111	143.482	115.475	72.6075	115.04	102.223	42.3731	95.2879	88.4164	38.1922	53.5622	25.0747
RC2G0053300	9.19725	11.2572	9.09964	7.43904	8.57745	9.75652	11.4693	8.6872	7.40741	9.81058	8.7332	4.78828
RC2G0053400	1.53502	1.18788	2.98288	1.16309	0.596739	1.28886	1.05854	0.918082	1.47417	1.83048	1.14334	0.884052
RC2G0053500	63.2103	52.6614	56.4164	47.4535	54.8028	45.3154	46.946	51.6159	53.9519	44.598	59.4049	41.9227
RC2G0053600	0.352927	0	0	4.57864	1.0584	1.40016	2.48638	1.0686	0.175986	3.27121	2.07734	0.885157
RC2G0053700	0.456189	0	0.109125	2.76404	0.749185	1.07113	3.24666	1.87457	0.519948	6.10404	2.55728	0.915314
RC2G0053800	0	0	0	0.0307961	0	0	0.310579	0	0.0923276	0.120433	0.0302732	0.0309587
RC2G0053900	3.76295	4.21095	4.7098	2.78797	2.22276	3.10207	0.745955	0.69052	1.64894	1.61318	1.39828	1.02956
RC2G0054000	1.15926	0.693281	1.49319	0.889908	1.96112	1.31403	19.1162	15.2102	15.1185	15.1386	13.122	10.1091
RC2G0054100	0.519333	0.336463	0	0	0.0865245	0.294335	0.174225	0.174717	0	0	0.509468	0.260502
RC2G0054200	3.36745	3.46503	5.08589	2.96519	3.76228	4.93971	2.79104	5.39793	5.33383	3.2855	3.30349	1.98723
RC2G0054300	0	0	0.555743	0	0	0	0	0	0	0	0	0
RC2G0054400	0.238484	0.364196	0.152127	0.271994	0.578967	0.0386177	0.78863	0.171926	0.54363	1.26312	0.267376	0.341787
RC2G0054500	2.95316	2.95559	2.16497	2.15535	2.37931	1.94851	3.63757	4.93795	12.6159	7.43975	4.6699	4.64299
RC2G0054600	2.60577	1.94341	2.66082	1.6933	2.36253	2.51864	14.5358	9.33733	8.58181	9.49933	8.3822	7.72088
RC2G0054700	0	0	0	0	0	0	0	0	0	0	0	0
RC2G0054800	0.414179	0.268336	0.462354	0.46844	0.055204	0.438178	0.222317	0.278681	0.523207	0.457978	0.487574	0.249307
RC2G0054900	63.1796	64.9134	64.6785	36.9756	56.074	51.7033	77.3284	87.38	86.4897	74.7481	80.1535	53.8311
RC2G0055000	0.369584	0.32325	0.722002	9.95831	1.08988	1.98991	0	0.0186507	0.0368584	0.198324	0.0725128	0.0556161
RC2G0055100	0	0	0.289121	0.0646161	0	0	0.130331	0	0	0	0	0
RC2G0055200	0	0	0	0.277849	0	0	0	0	0	0	0	0
RC2G0055300	5.30069	5.90055	8.71448	13.6574	12.4281	11.6891	28.1289	20.0377	7.497	20.1226	8.03637	4.44757
RC2G0055400	18.2417	17.2986	18.7213	7.56065	10.0735	13.618	27.0697	27.3195	25.748	29.615	28.9835	39.0359
RC2G0055500	0	0.175823	0.269289	0	0	0.0683594	0.303478	0.121734	0.360866	0.0588399	0.29581	0.72602
RC2G0055600	40.4536	41.1628	42.4898	54.0061	45.1708	42.0934	35.3116	36.3471	31.3409	38.6121	28.9142	28.0023
RC2G0055700	13.7474	15.3032	15.486	10.1023	12.2433	11.333	5.53435	7.56817	6.60583	7.80384	7.60137	9.77955
RC2G0055800	36.5601	44.6768	50.0217	32.7858	39.4533	40.4526	34.3813	32.8645	35.7362	25.1394	31.5161	28.7661
RC2G0055900	20.1572	21.2065	20.6439	13.6566	12.9404	20.2282	14.3311	16.4247	20.1027	12.3593	15.3296	15.3985
RC2G0056000	30.659	24.1972	20.1503	14.1213	17.7269	15.2684	10.2245	10.9401	18.6351	22.9213	21.2227	23.7507
RC2G0056100	1.90917	2.41196	1.70499	1.80999	1.71763	2.16406	0.960725	1.73419	1.0472	1.53673	0.889629	0.766124
RC2G0056200	2.16377	3.18808	2.4544	1.91553	2.19788	1.38456	3.26653	2.92353	3.58492	2.82616	3.49213	2.87097
RC2G0056300	15.5939	17.1401	24.851	64.2869	31.0692	63.2675	23.2708	14.9788	7.82948	21.51	13.2932	12.2995
RC2G0056400	19.8304	21.6804	21.7229	17.8209	20.7336	23.0514	19.4489	18.9252	18.8686	22.3256	20.5952	21.4167
RC2G0056500	0	0	0	0	0	0	0	0	0	0	0	0
RC2G0056600	9.81995	9.32377	8.44213	8.3918	5.1903	4.66992	5.22556	4.78465	6.52892	8.42464	7.03129	6.34123
RC2G0056700	10.3706	11.1014	11.0479	7.93271	6.31483	8.29425	5.66898	7.11954	10.395	6.93377	7.38488	8.50271
RC2G0056800	2.38788	0.667164	3.06547	8.25108	5.1321	6.19156	0.991338	1.44602	1.36931	3.75674	2.16683	1.37745
RC2G0056900	0.583494	0	0.325681	0.711696	0.680499	0.0367443	0.913497	1.01423	1.51944	3.54227	1.01762	1.17074
RC2G0057000	0.0277495	0.0809019	0.247818	0.166156	0.221917	0.440362	1.89911	3.38884	3.29326	1.13711	1.98724	3.06227
RC2G0057100	42.9373	52.6431	26.8595	10.4801	18.471	18.9104	9.43205	22.0703	49.3171	9.857	22.7561	28.6058
RC2G0057200	0.760684	0.637777	1.51517	0.833548	1.23753	1.11585	0.855646	0.451612	0.550375	0.771275	0.365801	0.478828
RC2G0057300	0.0490608	0.107275	0.0136918	0.0979204	0.0980865	0.15293	0.0740647	0.173306	0.012232	0.0359001	0.0481289	0.0615234
RC2G0057400	9.63683	9.485	11.5376	8.79685	9.36635	10.248	7.25861	6.96805	9.87714	10.6653	9.6352	9.58539
RC2G0057500	0	0	0	0	0	0	0.103711	0.242676	0.102769	0	0.0336968	0
RC2G0057600	0	0	0	0	0	0	0	0	0	0	0	0
RC2G0057700	0	0	0	0	0	0	0.231367	0	0	0	0	0
RC2G0057800	1.68783	2.90199	2.60883	1.1661	0.648933	0.294335	2.61337	1.57245	4.79083	5.44696	3.56628	3.64703
RC2G0057900	2.26562	3.52282	2.22565	1.98966	3.53311	2.67084	2.09779	2.28664	1.08456	1.59155	1.77807	1.45467
RC2G0058000	0	0	0	0	0.0258502	0.14656	0	0	0	0.0756903	0.15221	0.103771
RC2G0058100	22.2787	24.4921	29.7829	28.9652	26.6396	28.8262	35.3572	30.0778	24.0256	33.9939	26.2625	25.6808
RC2G0058200	22.9623	16.8653	13.7721	20.1465	11.9196	12.646	116.738	48.6146	45.2705	124.975	100.586	76.9255
RC2G0058300	15.275	16.3455	19.734	27.5756	9.69355	11.1862	92.844	40.0141	33.1203	97.9593	75.766	59.4886
RC2G0058400	2.70682	3.8564	4.75252	3.80276	4.28208	4.28954	3.78219	3.58069	2.90917	3.74347	2.65541	2.3728
RC2G0058500	0	0	0	0	0	0	0	0	0	0	0	0
RC2G0058600	5.64347	4.71194	5.85624	2.81595	4.44959	6.0816	0.279989	0.320892	0.356717	0.232653	0.0389879	0.239224
RC2G0058700	0	0.0480305	0	0	0	0	0	0	0	0	0	0.0991655
RC2G0058800	34.159	40.7189	48.1391	43.7635	42.7427	46.7491	26.5328	27.8239	26.0369	29.7829	23.1043	31.5398
RC2G0058900	4.12755	1.70555	2.53965	1.55682	3.54127	3.5366	4.93914	4.95309	3.07918	8.68838	3.15642	4.04302
RC2G0059000	83.2243	63.3324	68.1761	93.1323	80.4325	88.6659	44.6847	51.0614	70.0765	60.7946	72.7641	71.7354
RC2G0059100	5.98923	5.72063	7.78108	13.1379	7.48101	9.51735	14.5126	11.0303	9.10175	19.6118	15.2203	14.7523
RC2G0059200	79.3972	88.597	105.612	63.4396	92.0829	77.1947	106.608	119.434	114.774	78.1362	93.1131	84.6042
RC2G0059300	72.0793	101.726	114.273	206.27	152.994	117.763	27.9822	54.2752	35.7683	52.595	46.5131	60.7258
RC2G0059400	0	0	0	0	0	0	0.0758467	0	0	0	0	0
RC2G0059500	48.8155	45.5633	52.8221	56.4217	63.8036	64.6667	42.3489	45.1328	38.5066	35.2497	34.5924	43.9133
RC2G0059600	15.5001	15.1753	19.1921	14.5087	13.8413	16.7848	23.69	19.254	19.0254	21.5773	20.3748	12.6175
RC2G0059700	4.97929	4.30127	6.94807	15.1373	11.1533	8.93647	8.213	11.2143	10.2075	8.09684	9.09099	10.8694
RC2G0059800	2.06967	2.68178	4.51079	6.54052	4.63046	4.41271	2.08299	5.22218	6.19221	4.08668	5.41429	6.97055
RC2G0059900	1.26294	1.45049	4.87034	45.6589	19.6259	24.3364	0.924409	1.50641	1.77478	5.32086	1.29526	3.97378
RC2G0060000	1.84991	2.31141	4.26425	2.10984	2.59374	1.66117	2.00688	1.43061	1.41362	1.8752	1.39054	1.27741
RC2G0060100	0.11501	0.13971	0.385162	0.315629	0.0862266	0.521461	2.43075	2.23448	1.66313	2.69306	1.04364	0.836506
RC2G0060200	0	0	0	0	0	0	0	0	0	0	0	0
RC2G0060300	0	0	0	0	0	0	0	0	0	0	0	0
RC2G0060400	0	0	0	0	0	0	0	0	0	0	0	0
RC2G0060500	0.175306	0.0425911	0.171235	0.0437366	0.175243	0.0248389	0.419031	0.199049	0.327809	0.876578	0.150479	0.0879351
RC2G0060600	64.4881	58.8817	46.1925	44.7631	39.7213	44.1889	38.8567	46.172	58.2241	68.2802	64.5533	71.9992
RC2G0060700	0	0	0	0	0	0	0.0288878	0.0289694	0	0	0	0
RC2G0060800	15.1	12.9028	14.015	13.5587	11.4499	16.4143	13.3625	12.4629	17.3232	16.4105	15.1169	16.9085
RC2G0060900	0.880939	0.475615	0.491703	0.634929	0.440311	0.110951	4.33452	4.64314	4.49039	5.34799	4.12898	2.50403
RC2G0061000	140.741	121.197	98.5928	107.64	118.632	98.0584	128.83	119.222	145.889	175.179	166.069	167.406
RC2G0061100	0.901461	0.739168	1.91829	3.54223	2.90054	4.40659	0	0.199024	0.112378	0.0824552	0.0552712	0.113045
RC2G0061200	0	0	0	0	0	0	0	0	0	0	0	0
RC2G0061300	2.06748	3.37545	2.708	0.412647	0.93692	0.531196	0	0	0	0	0	0
RC2G0061400	0	0	0	0	0	0	0	0.228871	0.226154	0	0	0
RC2G0061500	0.161547	0.244213	0.0400751	0.197042	0.305036	0.305193	0.0541956	0.217395	0.0179011	0.105077	0.0880439	0.0900375
RC2G0061600	26.4654	28.0122	29.8873	38.502	29.4411	42.1819	6.69907	9.60536	8.25233	10.72	8.20699	8.91881
RC2G0061700	0.319578	0.0564672	0.0972954	23.1944	1.56827	1.21846	0.116958	0.0293221	0.115896	1.92749	0.0285007	0.582921
RC2G0061800	11.2384	10.7312	12.108	14.3127	14.239	19.6268	32.7486	26.1806	27.6617	35.126	25.96	26.6789
RC2G0061900	9.92137	9.6417	7.85689	13.0321	7.79862	8.45852	13.7403	20.6259	20.8884	25.8958	22.0446	23.1393
RC2G0062000	2.81613	2.87638	3.7211	2.98242	3.04493	2.57324	9.28361	9.74488	8.54016	11.7474	11.558	10.2918
RC2G0062100	17.8339	20.7975	28.2496	9.16902	15.0519	28.3266	28.3998	17.726	21.8606	19.5143	11.6044	12.9089
RC2G0062200	13.0558	16.7838	17.4433	12.7212	15.7743	15.6728	19.5544	10.6868	11.8927	14.8945	11.6984	10.4163
RC2G0062300	59.8894	67.4088	55.2768	34.2128	47.9542	37.8711	88.3544	110.447	170.031	126.083	141.181	116.637
RC2G0062400	52.1717	66.1449	64.9973	45.6214	62.3531	47.1574	115.555	143.034	142.428	122.277	140.139	124.381
RC2G0062500	0	0	0	0	0	0.141486	0	0	0	0	0	0.0626114
RC2G0062600	0	0	0	0	0	0	0	0	0	0	0	0
RC2G0062700	0	0	0	0	0	0	0	0	0	0.0245461	0	0
RC2G0062800	0	0	0.296947	0	0.159547	0.0603043	0.0535436	0.10739	0.106115	0.0519065	0.0521908	0.106745
RC2G0062900	4.56783	2.79027	1.16552	2.34435	1.30463	1.33141	1.97024	3.16129	6.37766	8.14932	5.24925	3.66603
RC2G0063000	0	0	0	0	0	0	0	0	0	0	0	0
RC2G0063100	36.8613	40.6616	41.943	45.2115	45.5314	48.7218	35.1955	30.798	24.8686	31.0326	31.2209	41.2244
RC2G0063200	4.12104	3.95884	6.60974	3.78169	3.55135	4.88602	2.43132	1.48204	2.07856	1.8024	1.53346	1.28306
RC2G0063300	0.193124	0.04692	0.323381	0.0963639	0.193055	0.218908	0.92324	0.584747	1.58896	0.942118	1.51564	1.21091
RC2G0063400	178.135	169.565	160.476	120.308	167.671	135.625	188.126	182.56	202.595	175.534	210.887	158.967
RC2G0063500	22.505	28.5094	21.2221	18.5307	21.4419	19.1727	25.9798	17.4024	17.3806	24.6706	24.344	23.8651
RC2G0063600	0.229362	0.408644	0.426734	0.228892	0.611413	0.606631	0.577094	0.308653	0.304989	0.522153	0.337508	0.498551
RC2G0063700	14.3928	13.4593	16.2598	29.0469	23.1486	21.5753	14.6096	15.3984	14.2308	21.0999	12.8843	17.2626
RC2G0063800	0	0	0	0	0	0	0	0	0	0	0	0
RC2G0063900	0.75281	1.51544	1.62072	1.87816	2.20387	1.95044	1.51531	0.976878	0.429013	0.682025	0.896763	0.701287
RC2G0064000	3.89845	3.98796	3.86518	13.7958	7.33262	12.7626	1.98758	3.31336	2.32763	5.27996	4.12633	6.68987
RC2G0064100	13.1269	16.2151	18.0083	9.76582	10.2962	11.07	10.3861	11.5328	15.3193	13.0003	10.5503	12.4552
RC2G0064200	1.22792	1.75962	1.67277	4.15389	2.01805	2.66576	2.93245	2.12153	1.84727	3.77684	2.65419	3.46593
RC2G0064300	0.899921	1.16607	1.652	1.67641	1.27943	1.83613	1.63028	1.27158	0.757877	2.2048	1.74604	1.86582
RC2G0064400	2.49084	2.03332	1.86297	1.54115	2.11645	1.29876	4.36194	2.89104	2.03696	4.64171	3.15215	3.72329
RC2G0064500	2.34917	2.34637	4.58923	1.10706	0.717545	1.18347	4.00615	4.80779	7.7443	5.98466	6.33751	7.85577
RC2G0064600	0	0.23275	0.200519	0	0.119708	0	0.0602605	0.0604308	0.238853	0.0584181	0	0.060068
RC2G0064700	9.35005	9.56982	10.4746	14.1783	9.29699	11.6319	10.1944	9.68778	11.7386	12.8912	11.4005	12.5235
RC2G0064800	22.0185	25.1653	28.3611	32.9225	25.5474	46.6314	52.029	55.424	32.6005	57.8929	51.1206	46.4443
RC2G0064900	38.0967	37.405	28.1233	31.5677	26.3387	32.2898	26.4682	30.8346	39.2682	43.1406	36.0469	40.2166
RC2G0065000	19.7606	18.8951	23.565	23.6007	17.0165	21.2744	19.7679	20.5847	18.9156	22.2219	20.0859	20.3815
RC2G0065100	9.73145	10.9002	11.1298	8.36194	9.96652	9.97874	7.09869	6.66379	7.66889	7.39907	5.54067	6.51738
RC2G0065200	17.8579	24.527	30.1906	17.3062	24.5587	21.6462	7.32417	6.56349	6.58851	5.84133	5.16447	5.59208
RC2G0065300	88.5422	51.8335	59.9519	40.8737	77.0556	39.5404	13.0148	38.2257	45.574	37.4016	17.4714	19.8522
RC2G0065400	10.7391	12.8873	12.6693	15.3449	11.6705	11.6195	4.62622	9.15541	17.6066	11.589	9.69706	13.5078
RC2G0065500	88.0061	91.8715	103.244	78.8081	98.6772	94.6778	39.8919	45.6758	66.4885	44.8213	63.3914	62.1606
RC2G0065600	13.5552	14.5657	14.1591	14.7642	12.2728	12.5774	18.8461	13.4465	13.2289	19.3468	16.5842	15.1336
RC2G0065700	0.167611	0.814431	1.49685	2.34174	0.502652	0.759956	0	0	0	0	0	0
RC2G0065800	0.0550923	0.0178465	0.164001	0.128285	0	0.582846	0.425092	0.315086	0.29303	0.662935	0.288244	0.607966
RC2G0065900	0	0	0	0.193848	0	0.11009	0.0977482	0.196049	0.193721	0.284279	0.0952785	0.292308
RC2G0066000	1.53679	1.92669	2.48818	1.58046	2.07568	2.12759	2.26688	1.5392	0.865758	1.77408	1.64569	2.51855
RC2G0066100	7.8249	2.84654	4.28189	0.501103	0.571668	0.980243	4.18328	2.47765	2.10047	3.94651	4.87122	7.2204
RC2G0066200	188.701	173.089	150.718	173.763	178.986	176.577	23.1061	34.114	41.4799	27.1078	37.8308	57.8635
RC2G0066300	34.3099	33.3428	37.8166	39.6256	34.394	38.5084	29.7294	25.5335	29.4113	28.2092	26.2364	31.7615
RC2G0066400	0.0958234	0.0310408	0.0356564	0	0.095789	0.0362057	0	0	0	0	0	0
RC2G0066500	0.959151	0.699086	1.60607	1.43578	1.91761	2.71802	1.44798	0.968049	0.717416	0	0	0.240559
RC2G0066600	2.20288	3.47878	2.45911	2.74796	2.2021	3.43337	1.10853	0	0.274615	0.805977	0.54026	0.276247
RC2G0066700	0	0	0	0	0	0.769738	0	0	0	0.397528	0	0
RC2G0066800	11.1342	12.6578	9.35454	11.554	10.5002	11.6418	19.2872	16.8445	19.6009	17.2855	20.2883	20.7946
RC2G0066900	0	0	0	0	0	0	0	0	0	0.473798	0	0
RC2G0067000	0.838098	0.432689	1.05253	0.457395	0.431989	2.06327	1.27841	1.53315	1.29292	1.82705	2.63354	4.15143
RC2G0067100	4.19586	4.6764	6.71469	4.89002	2.66914	3.92458	5.72891	4.38286	4.68197	6.26944	5.1524	3.38516
RC2G0067200	4.52371	6.98219	6.17209	4.69147	4.55165	5.96554	5.35625	4.71489	4.92428	6.5483	6.09108	8.60195
RC2G0067300	1.11865	1.8481	0.999015	1.61872	2.85154	1.45821	5.967	1.91935	1.56187	4.96599	4.22501	2.30062
RC2G0067400	3.78409	3.12855	3.0053	8.02235	2.84175	4.97218	5.38107	5.8713	4.41221	7.2003	4.65411	4.13623
RC2G0067500	20.2117	21.2271	22.2724	15.3813	17.9595	14.7912	11.3486	6.84747	7.94493	8.64904	5.42656	8.46644
RC2G0067600	3.88957	4.65222	6.12332	4.87688	4.33681	3.67406	2.20823	0.855592	1.04436	1.60554	1.07622	0.950509
RC2G0067700	6.51457	7.778	9.7397	3.71497	4.51205	5.56463	10.2796	13.2909	15.4998	13.8243	11.2752	9.96669
RC2G0067800	0	0.390248	0.0896552	0.0801488	0	0	0	0	0	0.470153	0	0
RC2G0067900	0.945578	1.37839	2.11113	0.471819	0.15754	1.60774	0	0	0	0	0	0
RC2G0068000	65.8505	56.3104	52.1683	60.4551	46.0867	47.7105	32.2265	33.0322	78.2654	78.9473	75.0576	80.9798
RC2G0068100	15.7249	20.4727	22.1769	75.4086	33.0585	55.9903	6.34251	13.6901	11.1333	38.3555	16.2505	34.682
RC2G0068200	17.0061	19.4812	20.3629	82.9597	38.2262	69.568	4.97209	12.801	8.81164	34.1576	13.188	28.8794
RC2G0068300	26.4586	32.2166	28.1462	102.511	41.6962	82.2991	10.4949	23.0126	20.2559	80.5568	38.0179	75.4154
RC2G0068400	69.4473	72.7095	63.9747	63.9211	62.1845	62.4391	55.6533	80.1217	84.0551	58.9152	61.7912	55.3806
RC2G0068500	1.4041	0.94467	1.56742	0.107786	0.215938	0.734569	0.326108	0.32703	1.50802	0	0.953606	0.433422
RC2G0068600	1.37503	1.10882	0.816475	0.14598	0.146228	0.397945	0.736107	0.206692	0.612714	0.913409	0.545307	0.322852
RC2G0068700	0.212741	0.886045	0.508898	0.303292	0.334187	0.0688983	1.6517	0.828184	1.03052	4.24022	1.43108	1.25006
RC2G0068800	0.230417	0.485164	0.214348	0.19162	0.499057	0.30471	6.26128	4.37977	3.48519	15.8116	6.32912	1.96485
RC2G0068900	18.245	18.4074	20.5485	19.9681	16.2197	17.4972	6.37776	8.41057	15.4639	14.4944	10.3383	13.297
RC2G0069000	0	0	0	0	0	0	0	0	0	0	0	0
RC2G0069100	0	0	0	0	0	0	0	0	0	0	0	0
RC2G0069200	0	0.649373	0	0.666838	0	0	0	0	0	0	0	0
RC2G0069300	0	0	0	0	0	0	0	0	0	0	0	1.32308
RC2G0069400	0	0	0	0	0	0	0.560423	0	0	1.08658	0	0.558632
RC2G0069500	43.1283	28.8003	31.3345	75.6204	75.1465	74.9684	57.7128	23.1017	15.3785	82.3943	58.2637	88.9515
RC2G0069600	22.2427	26.2541	33.2876	22.2665	25.4078	30.3337	23.1553	19.1285	22.0208	25.1374	22.1839	18.758
RC2G0069700	4.97923	12.1286	5.55839	39.1068	51.9723	34.4505	36.6408	14.2278	7.22292	85.1735	87.1625	159.07
RC2G0069800	0.178094	0.242303	0.119285	0.355457	0.320454	0.0807486	0.107544	0.431391	0.284179	0.590782	0.279538	0.536001
RC2G0069900	0.217808	0.153941	0.530492	0.0395202	0.138555	0.448887	0.0797125	0.159875	0.0789885	0.212507	0.116548	0.0794578
RC2G0070000	1.46947	1.23622	1.12624	1.4008	1.35932	1.31762	5.51839	2.34641	1.81547	4.17274	2.62493	2.1563
RC2G0070100	0	0.0274228	0	0	0.0564163	0	0	0	0.0562838	0	0	0
RC2G0070200	0	0	0	0.105847	0	0	0	0	0	0	0	0
RC2G0070300	130.721	105.75	111.694	88.7757	101.363	98.8489	79.7721	103.46	98.0377	94.8854	103.943	101.726
RC2G0070400	0	0	0	0.121686	0	0	0	0	0	0	0	0.0611641
RC2G0070500	16.2433	13.5037	15.2967	16.6325	13.1978	14.747	20.9577	12.6646	13.4355	20.2043	14.3866	11.9707
RC2G0070600	6.33502	7.22316	6.05661	4.91365	4.57713	4.30138	1.83067	1.48766	1.65766	3.15161	2.1536	1.82482
RC2G0070700	23.0984	24.0603	18.837	23.6031	26.4084	19.702	18.2821	11.8657	12.5525	27.0794	14.5637	14.8934
RC2G0070800	0.164179	0.438765	0.595645	0.204803	0.04103	0.372198	10.7403	1.53274	0.736806	7.56866	4.06678	1.68825
RC2G0070900	15.4969	15.2362	14.5679	15.8721	14.676	15.1519	14.3653	12.8052	14.7319	18.3912	14.7135	19.1834
RC2G0071000	1.11846	1.33776	1.87283	1.56693	1.33307	1.46283	2.07813	0.781503	0.815124	3.94525	0.970614	1.381
RC2G0071100	14.4247	15.3432	18.132	19.4799	19.1782	23.6175	31.2018	23.8296	21.3757	33.2819	27.2923	32.638
RC2G0071200	10.9842	13.1209	18.4439	8.81505	20.3593	15.4597	0.783057	9.65419	6.34449	0.223269	4.62453	3.81094
RC2G0071300	11.7453	12.0444	15.3235	16.7548	10.5886	13.1909	9.10133	11.0179	14.3005	17.1188	12.123	15.253
RC2G0071400	6.45698	9.38367	10.1838	13.7151	7.63901	9.93781	5.06765	9.32692	11.5202	11.9639	9.763	9.62749
RC2G0071500	15.1292	17.1314	18.2462	20.6926	19.85	17.2257	22.2281	15.6104	13.4717	17.9241	13.0529	12.8741
RC2G0071600	0	0	0	0	0	0	0	0	0	0	0	0
RC2G0071700	20.1427	26.7174	26.5366	25.8086	28.929	26.2946	8.59897	27.0057	15.4842	18.1959	17.0563	9.63142
RC2G0071800	11.5442	12.5219	12.5127	10.8828	10.1473	10.0694	9.82614	8.56402	8.88022	8.99423	7.8925	8.08172
RC2G0071900	0.0344674	0.0334958	0.11543	0	0.0344551	0	0	0	0	0.100886	0	0.0345783
RC2G0072000	57.1602	66.2995	34.8646	21.7587	46.2152	23.7428	28.144	26.0067	46.534	25.8722	21.0739	32.2191
RC2G0072100	0	0	0	0	0	0	0	0	0	0	0	0
RC2G0072200	0	0	0	0	0	0	0	0	0	0	0	0
RC2G0072300	0.258328	0.0836821	0	0.171865	0.0430392	0.146409	0.346653	0.217271	0.128814	0.252041	0.126711	0.0431932
RC2G0072400	0.0349238	0	0.019493	0	0	0.0395865	0	0	0.0174146	0	0.085651	0.0525543
RC2G0072500	1.49085	1.00304	2.5604	0.686675	1.26104	1.10494	0.461676	0.173618	1.25808	0.89512	0.450011	0.460201
RC2G0072600	0.353425	0.206077	0	0.28216	0.211979	0.160244	0.284559	0.356704	0.0704936	0.137929	0.208027	0.141825
RC2G0072700	124.176	109.061	102.688	104.55	101.019	102.261	73.3343	74.5814	79.7789	106.477	99.6616	106.26
RC2G0072800	30.415	28.578	35.689	42.281	35.673	32.4843	20.1172	25.2322	24.4442	26.8366	18.4505	21.2377
RC2G0072900	7.85821	7.43441	9.75985	9.81561	10.4565	10.6181	11.3132	9.45431	6.48754	10.0534	6.48369	7.93571
RC2G0073000	22.3763	25.8042	25.478	17.1785	14.6811	18.3766	13.0128	10.001	15.7225	13.6674	11.1571	11.889
RC2G0073100	0	0	0	0	0	0.473389	0	0.421505	0	0.135822	0	0
RC2G0073200	0	0	0	0	0	0	0	0	0	0	0	0
RC2G0073300	0	0	0	0	0	0	0	0	0	0	0	0
RC2G0073400	0	0	0	0	0	0	0	0	0	0	0	0
RC2G0073500	117.768	109.132	110.004	66.1486	70.3619	104.404	99.4188	90.0383	123.787	148.885	133.918	94.824
RC2G0073600	3.07847	3.27033	5.22219	5.52686	4.29926	3.90001	4.9056	4.1884	2.94974	4.56421	3.31607	3.23977
RC2G0073700	6.06273	7.50255	10.4197	7.96549	8.37141	9.14642	5.0482	5.06246	5.95932	4.04274	3.85094	2.05658
RC2G0073800	11.7628	11.2391	12.8736	13.0211	13.7678	17.4043	12.3359	13.2687	12.5525	10.0621	10.699	10.6768
RC2G0073900	43.6857	48.1516	58.4782	33.8452	47.2619	63.5949	30.9607	32.1934	33.0685	33.2123	38.7125	29.2808
RC2G0074000	0	0	0	0	0	0	0	0	0	0	0	0
RC2G0074100	5.09834	5.97367	5.48954	4.47445	5.27724	4.75438	11.2085	7.66372	10.4215	10.4424	9.39999	9.39518
RC2G0074200	2.6342	2.87994	3.60223	3.08884	3.3574	3.50843	8.01972	13.5591	10.968	12.4649	10.7243	14.2705
RC2G0074300	4.40507	9.49242	15.2512	6.30735	7.78588	8.97328	2.95561	12.6935	8.1496	0.685166	4.94768	5.18781
RC2G0074400	0.65412	0.293391	0.337017	434.449	2.91733	9.52481	1.26602	0.914107	0.351265	90.1825	1.13531	27.9653
RC2G0074500	5.6338	6.04701	6.24217	12.0417	7.439	9.57898	1.56561	0.721367	0.754731	3.15855	1.07236	1.64497
RC2G0074600	15.7835	15.0587	23.9855	35.2964	20.0966	30.0357	14.3777	12.4417	12.9259	31.6418	14.5796	23.347
RC2G0074700	4.50505	4.12958	5.11061	3.13492	2.96983	3.75399	5.24477	5.45621	4.88143	6.47431	4.62253	4.78828
RC2G0074800	0	0	0	0	0	0	0	0	0	0	0	0
RC2G0074900	0	0	0	0	0	0	0	0	0	0	0	0
RC2G0075000	0	0	0	0	0	0	0	0	0	0.135822	0	0
RC2G0075100	0	0	0	0	0	0	0	0	0	0	0	0
RC2G0075200	0	0.0602014	0.345765	0.123641	0.0309627	0.315983	0	0	0.06178	0.1511	0	0.0932205
RC2G0075300	0	0	0	0	0	0	0	0	0	0.104814	0.158083	0.107775
RC2G0075400	1.25359	0.649734	1.67928	0.667209	1.44807	0.820997	0.476624	0.393623	1.00016	1.35898	1.12046	0.754573
RC2G0075500	0	0	0	0	0	0	0	0	0	0	0	0
RC2G0075600	0	0	0	0	0	0	0	0	0	0	0	0
RC2G0075700	0	0	0.179887	0	0	0	0.16218	0	0.321415	0	0	0
RC2G0075800	0	0	0	0	0	0	0	0	0	0	0	0
RC2G0075900	0.0626445	0.0913181	0.139862	0.0937741	0.156555	0.0355042	0	0	0.0937125	0.3056	0	0.0314231
RC2G0076000	0	0.224438	0.25781	0.230474	0	0.523564	0	0	0	0	0	0
RC2G0076100	0	0	0	0	0	0	0	0	0	0.0524072	0.0526942	0
RC2G0076200	5.24324	2.48847	6.80594	3.65057	7.43542	4.56112	0	0.492268	0.243212	0.237936	0.11962	0.122328
RC2G0076300	0	0	0	0	0	0	0	0	0	0	0	0
RC2G0076400	12.4066	12.0331	17.8515	21.2213	14.3468	18.6952	9.39557	9.89137	9.18822	12.0569	10.3705	11.7714
RC2G0076500	0	0	0	0	0	0.0330656	1.14498	0.0294416	0.14546	0.313071	0.314785	0.0292648
RC2G0076600	2.01514	1.19203	2.15172	7.25711	4.37917	3.27731	29.4516	29.0927	19.7473	26.0721	25.0976	11.1629
RC2G0076700	69.1483	52.8619	60.5964	50.0129	50.8294	65.4234	96.229	90.4767	72.9483	80.1014	74.0217	48.2432
RC2G0076800	3.43151	3.46667	4.84783	4.35315	4.05045	4.46103	0	0	0	0	0	0
RC2G0076900	0	0	0	0	0	0	6.09063	4.19914	1.38309	4.67433	2.22628	0.44269
RC2G0077000	0	0	0.0652799	0.320969	0	0	0	0	0	0	0	0.0586662
RC2G0077100	0	0	0	0	0	0	0	0	0	0	0	0
RC2G0077200	20.958	23.8438	28.0608	37.0594	27.4066	31.0768	20.2007	20.0661	14.0815	18.8418	19.2555	22.2324
RC2G0077300	5.71494	7.04911	10.9191	19.3032	8.23975	9.96608	6.85781	11.2032	5.04184	11.7951	9.48773	8.48974
RC2G0077400	0	0	0.0911154	0.244362	0	0.185038	12.4041	11.3683	11.4775	9.87475	11.8505	14.6573
RC2G0077500	0	0	0	0	0	0	0	0	0	0	0	0
RC2G0077600	0	0	0.0588274	0	0	0	0	0	0	0	0	0
RC2G0077700	15.5735	17.889	28.6852	13.6144	16.8445	26.2674	6.92779	8.67635	7.36188	6.74636	6.56942	7.03064
RC2G0077800	3.94716	6.2926	6.13908	9.33868	4.9211	9.45102	11.6052	11.9066	8.93448	38.9869	14.4881	12.8584
RC2G0077900	1.0296	2.27631	3.76414	1.0018	1.46665	2.27577	1.03622	0.545553	1.10382	1.13011	0.454518	0.568101
RC2G0078000	0.589231	0.753449	1.64442	0.201166	0.341011	0.386679	0.327723	0.203449	0.0927846	0.151287	0.152115	0.171116
RC2G0078100	17.4845	15.3917	17.3128	9.85799	10.138	12.8767	29.5934	23.0304	25.0557	36.431	28.9426	27.2196
RC2G0078200	7.69269	6.04664	4.16745	3.61267	3.39262	2.94933	2.96025	8.22077	10.9437	8.49884	7.54657	7.94443
RC2G0078300	31.8974	26.7081	28.3889	30.2807	37.7908	31.293	38.8611	37.7158	39.2523	24.7513	28.9126	31.9377
RC2G0078400	4.85323	5.78682	6.57044	7.65994	8.77397	8.85654	7.06687	8.71959	6.45346	6.68289	6.82079	8.25287
RC2G0078500	4.6931	3.97442	5.50093	2.74318	2.81485	3.15382	3.27257	3.28182	3.41001	2.81274	2.72949	2.15232
RC2G0078600	49.7206	44.8089	48.0067	34.0177	30.0699	42.4771	34.5342	34.4039	58.3663	52.5851	45.3989	44.6151
RC2G0078700	1.81664	1.80381	2.68923	2.4435	1.34225	2.28301	9.1019	6.61653	9.49187	11.5208	13.4822	14.9761
RC2G0078800	1.05305	1.3955	2.51137	1.76741	1.9618	1.73621	4.62469	4.10635	4.39175	5.97773	5.16524	6.19458
RC2G0078900	6.22466	5.91172	5.60633	4.94128	5.44463	5.6526	6.08674	5.99685	5.14967	6.28021	5.72478	4.89641
RC2G0079000	2.27086	2.11173	2.40388	5.9781	3.15067	4.43802	1.32006	0.671773	0.68332	2.4639	1.36352	2.0425
RC2G0079100	2.45576	1.50263	2.84293	0.816907	1.40928	1.13407	4.02772	1.65236	1.26991	2.75095	1.96298	1.87056
RC2G0079200	5.06279	4.65651	3.56594	33.8632	18.2255	12.2631	41.8851	20.287	14.426	47.4258	32.0761	38.4257
RC2G0079300	1.59757	1.40367	2.17428	1.24486	1.57512	1.66203	8.19343	2.8493	2.09523	3.822	3.75705	1.77835
RC2G0079400	0	0	0	0	0	0	0	0.0430473	0	0	0	0
RC2G0079500	0.0982017	0.381735	0.657745	0.228668	0.229055	0.445252	0.164723	0	0.163227	0.0958117	0.0321121	0.0328393
RC2G0079600	17.8258	15.8188	14.912	10.0202	9.06445	11.2811	19.5431	10.8036	14.2926	24.1243	17.6174	15.975
RC2G0079700	26.6423	27.8303	33.497	27.0171	36.9573	27.8934	66.4633	58.0828	72.3364	63.2861	61.0229	46.8623
RC2G0079800	4.86282	4.05858	4.59821	6.85108	2.85946	4.3448	3.33951	3.17572	8.10178	9.3773	9.48478	16.0702
RC2G0079900	0.167052	0.405858	0.372966	0.666838	0.166992	0.662745	0	0.337204	0.0833	0.325973	0.163879	0.0837949
RC2G0080000	11.3923	12.1108	12.0607	10.1413	10.1051	10.5489	9.85076	6.85564	9.12122	12.0022	12.1204	13.5216
RC2G0080100	0	0	0	0	0	0	0	0	0	0	0	0
RC2G0080200	92.3867	87.5172	94.6258	121.543	138.866	106.246	89.7779	99.1705	89.7673	76.9302	82.8043	71.2331
RC2G0080300	4.72214	2.51657	6.8018	4.25641	1.675	3.97129	1.07315	1.5374	0.455745	1.18896	1.94264	1.06972
RC2G0080400	24.4505	25.3606	34.8179	49.6609	38.3468	46.1471	14.7095	18.5475	18.9135	15.2155	13.0309	14.0728
RC2G0080500	0	1.94812	1.24322	2.66735	1.11328	0.757422	0	0	0	0.43463	0.218505	0.446906
RC2G0080600	21.3543	18.4164	27.832	30.2643	24.6158	30.8587	16.0063	18.9007	19.7355	18.5166	14.8615	15.2822
RC2G0080700	21.3797	23.0282	24.2509	24.6472	26.1284	27.3566	18.3354	17.3446	18.325	19.3934	14.8934	20.161
RC2G0080800	8.02767	9.05519	16.7386	7.78232	6.70644	10.4319	6.57888	5.70044	6.17602	6.48962	5.70951	6.44281
RC2G0080900	0.0709518	0.0919358	0.264015	0.141613	0.0472843	0.0804247	0.452253	0.2387	0.14152	0.23075	0.0928055	0.189814
RC2G0081000	29.5319	37.4232	32.6159	22.7098	28.2353	24.4013	25.9815	29.9502	35.0402	30.0962	33.5985	36.711
RC2G0081100	3.84901	2.74813	5.61202	5.56569	4.00467	4.09578	4.11094	2.53696	2.66351	5.59467	2.15765	4.80704
RC2G0081200	223.821	248.322	378.072	141.753	155.238	161.497	258.901	274.177	287.181	199.697	249.448	326.476
RC2G0081300	0	0	0	0	0	0	0	0	0	0	0	0
RC2G0081400	0	0	0	0.0753206	0	0	0	0.0761756	0	0.0736384	0.296167	0.908619
RC2G0081500	0.0307081	0	0	0	0.0920913	0	0.0309057	0.185958	0.06125	0.0599215	0.481997	1.38631
RC2G0081600	39.1048	27.42	14.7544	79.4227	67.9637	54.9942	8.10757	17.0985	15.1191	14.3963	157.896	316.546
RC2G0081700	0.973119	0.283707	1.19494	0.388449	1.07005	1.21335	0.097938	0.0982147	0.0970485	0	0	0
RC2G0081800	4.70723	3.10644	4.25269	7.73462	3.26105	3.92112	10.6649	4.33106	4.76	6.98513	4.85408	4.85417
RC2G0081900	2.35922	2.54747	2.89966	2.56842	3.04922	3.70067	1.10326	1.25068	0.831812	1.37178	0.841604	0.860661
RC2G0082000	0.79269	0.570626	0.327738	0.234389	0.117393	0.49918	3.3389	2.72608	1.40541	3.86699	1.58407	1.38431
RC2G0082100	0	0	0	0	0	0	0	0	0	0	0	0
RC2G0082200	0	0	0	0	0	0	0	0	0	0	0	0
RC2G0082300	0	0.0456876	0.0262405	0.0938327	0.0469959	0.213158	0.0709729	0.0711734	0.140657	0.137606	0.184479	0.188656
RC2G0082400	3.69527	3.63805	3.61282	7.18257	4.68383	6.32402	6.41718	4.21708	3.01084	11.0988	7.03692	8.62582
RC2G0082500	37.7202	40.6723	39.5661	33.1269	29.8394	31.6053	24.526	34.2405	38.375	34.6906	26.6912	27.0982
RC2G0082600	38.7772	30.4118	40.3765	41.4134	39.3301	50.2521	54.6602	37.1916	46.2485	73.897	58.3958	50.7319
RC2G0082700	34.6173	40.0841	35.7695	28.9543	26.2125	22.1076	13.5726	15.3932	21.2415	20.723	11.3715	13.5985
RC2G0082800	7.1244	8.58904	8.85497	8.06265	6.38764	7.07655	6.50496	5.97973	7.2272	7.59595	6.36462	6.45961
RC2G0082900	0	0.345411	0.396772	1.4188	0.710605	0.805768	0	0	0	0	0	0
RC2G0083000	0.418794	0.610483	0.779176	0.417935	0.767513	1.10765	2.03719	3.31099	2.99323	9.39782	7.73746	7.77262
RC2G0083100	3.67669	4.24904	7.06244	6.11525	5.72829	5.55677	5.36717	2.03927	2.08112	2.74696	1.78718	2.52548
RC2G0083200	0	0	0	0	0	0	0	0	0	0	0	0
RC2G0083300	42.0822	36.4497	28.8039	32.9703	36.8553	41.7306	33.3041	38.6603	43.8253	43.0824	35.281	33.6781
RC2G0083400	0	0	0	0	0	0	0	0	0	0	0	0
RC2G0083500	0	0	0.0280989	3.34089	0.0754862	0.114127	0.025333	0.254046	0	0.0245585	0.0987719	0.0252521
RC2G0083600	0	0.103184	0	0.105959	0	0.240706	0.641162	0.642974	0.635339	0.310779	0.312481	0
RC2G0083700	0	0	0.459821	0.274043	0	0.155635	0	0	0	0	0	0
RC2G0083800	6.29275	7.53789	10.3602	5.85817	6.04913	5.31975	6.77367	6.36636	7.2389	7.05244	4.61881	5.38952
RC2G0083900	8.74558	10.2072	12.4428	13.6476	10.5424	14.0437	5.43644	4.41336	4.74575	7.77985	3.95328	4.21483
RC2G0084000	19.6694	21.9764	34.0534	31.2066	36.2634	49.0633	14.3431	17.2366	14.2129	14.8814	11.6121	9.57093
RC2G0084100	1.67985	2.99292	2.50033	2.23521	2.79875	1.90413	0	0	0	0	0	0
RC2G0084200	6.63905	6.76555	7.97742	9.24801	9.95501	6.37573	3.24808	5.30468	5.33365	4.54323	5.06562	6.33665
RC2G0084300	8.49483	7.65225	12.8604	13.4322	13.455	16.9717	2.92791	3.24937	4.10053	2.53562	2.89198	2.99638
RC2G0084400	2.51476	3.49125	7.21869	6.63253	7.72115	8.34793	2.16938	1.63163	1.25398	0.701017	2.29078	1.26143
RC2G0084500	20.4345	21.0737	20.387	18.9149	25.3942	22.6033	7.38522	6.67544	7.48223	7.15942	7.42459	7.65873
RC2G0084600	9.15717	12.6715	11.1112	4.37054	6.31818	8.29253	9.91731	8.53893	10.8695	14.0327	10.1061	10.1852
RC2G0084700	2.58533	2.51245	5.21708	1.38925	0.994001	2.59237	0.600453	0.501792	1.38833	1.06717	0.682829	0.698291
RC2G0084800	0.945578	1.70657	2.8651	1.21325	2.16055	2.603	0.679758	0.409007	0.538868	0.26359	0.132517	0.271035
RC2G0084900	2.07994	2.59579	3.9594	4.19505	6.17193	6.00577	1.03564	1.21535	0.742385	4.69948	0.472521	2.28432
RC2G0085000	0	0	0	0	0	0	0	0	0	0	0	0
RC2G0085100	4.59563	6.35993	8.21477	4.20886	4.36138	5.67078	1.17094	0.968752	1.1603	1.13513	0.627743	0.962936
RC2G0085200	45.6355	49.3635	54.4272	32.0366	32.3998	43.5331	36.507	37.3585	42.8312	41.4199	43.1622	39.211
RC2G0085300	5.43422	6.53844	11.5549	3.87363	6.72568	8.21301	13.89	11.6657	11.6133	15.401	9.7312	9.77847
RC2G0085400	15.688	17.2646	18.3284	13.0394	12.5602	13.0568	8.8245	7.72156	8.65863	8.6106	6.90091	7.64646
RC2G0085500	2.74728	1.20573	1.38502	0.4422	0.97449	0.904085	4.63798	1.07333	0.795438	1.859	1.95612	0.88907
RC2G0085600	0	0.138755	0	0	0.0713642	0	0.179623	0.0360261	0.106795	0.174131	0.0350169	0.0716195
RC2G0085700	0	0.0276564	0.0317688	0	0.0853453	0	0	0	0.0567632	0	0	0
RC2G0085800	4.59922	3.54484	5.75382	4.66892	2.61586	3.50548	2.63363	3.36137	4.19136	1.46997	4.58965	2.46611
RC2G0085900	0.14611	0.0473304	0.0543682	0.243017	0.243429	0	0	0	0	0	0	0
RC2G0086000	0.179167	0.348234	0.600021	3.80588	1.484	3.16237	1.75168	1.23997	0.536047	5.31912	1.28057	2.10557
RC2G0086100	0	0	0	0	0	0	0	0	0.153313	0	0	0
RC2G0086200	35.9739	36.3287	40.9445	54.0611	44.55	46.5246	49.2473	45.1785	44.6421	54.4754	46.3172	46.4051
RC2G0086300	0	0	0	0	0	0	0	0	0	0	0	0
RC2G0086400	0	0	0	0	0	0	0	0	0	0	0	0
RC2G0086500	0.776986	1.13263	0.289121	0.516929	0.129451	0.440362	2.86728	3.65958	6.32822	6.3173	5.71671	4.54701
RC2G0086600	15.0444	12.2348	18.3137	15.9595	15.1848	16.0888	14.3095	10.5724	10.7135	10.5285	8.01116	9.14347
RC2G0086700	41.1583	45.1219	47.6544	42.8843	41.2002	56.6782	43.5342	45.3738	41.1317	45.3836	39.3198	44.2767
RC2G0086800	17.7538	18.7609	15.0565	13.503	11.889	12.602	13.1842	10.7859	11.4314	15.9343	12.2592	14.4822
RC2G0086900	0	0	0	0	0	0	0	0	0	0	0	0
RC2G0087000	15.6258	14.9409	19.3385	15.7506	15.3059	20.9907	23.8268	21.0382	18.1546	22.7608	18.2899	18.0732
RC2G0087100	15.0897	13.7624	15.9623	17.0483	15.153	15.6627	14.3911	12.1421	14.4318	13.9511	11.195	11.483
RC2G0087200	33.4941	40.8433	21.17	10.8264	19.2083	12.2654	71.6855	72.1977	62.8296	48.6782	60.1619	49.3536
RC2G0087300	0	0.0350633	0.201385	0	0	0.0817951	1.743	0.473396	0.323844	1.86572	1.27422	1.0497
RC2G0087400	23.7687	26.1191	15.4154	7.2605	12.4273	8.7672	7.10896	16.6107	25.7473	10.4408	18.9518	12.2238
RC2G0087500	10.7541	11.9818	13.7635	16.6849	12.6819	18.4991	5.32707	8.83994	7.12204	8.03319	7.93295	10.9151
RC2G0087600	230.559	204.006	201.815	140.871	212.452	173.917	53.681	68.8477	69.6712	42.2739	54.2751	44.362
RC2G0087700	1.90312	2.39747	2.91133	0.562732	2.67751	1.27835	0.425638	1.13824	1.12473	0.206312	1.72868	0.353565
RC2G0087800	0.0637603	0	0.64059	0.0636296	0.5099	0.144546	0.0641706	0.0643519	0	0	0	0.0639655
RC2G0087900	0.105507	0.102533	0.353336	0.175484	0.386719	0.398643	0.141581	0.177476	0.0701474	0.102939	0.138003	0.0705641
RC2G0088000	2.8746	4.00587	3.51169	2.59807	2.87357	2.27473	1.09173	0.492668	0.703182	0.317506	0.42566	0.217649
RC2G0088100	5.17661	5.0307	8.70998	3.36913	4.94977	3.4016	2.34069	1.51439	4.11512	3.36708	1.76636	3.38692
RC2G0088200	0	0	0	0	0	0	0.542345	0.679847	1.4779	0.920085	0	0.946071
RC2G0088300	0	0	0	0	0.127151	0	0.256031	0	0	0	0	0.255213
RC2G0088400	0	0	0.303224	0	0	0	0	0	0	0	0	0
RC2G0088500	1.79107	1.64017	1.7687	2.47486	1.96259	2.06925	1.45594	1.80769	1.71753	1.98272	2.16253	2.72981
RC2G0088600	157.395	147.617	153.542	122.677	198.387	164.336	121.442	167.732	163.805	87.571	127.635	101.851
RC2G0088700	3.3501	1.67183	2.17311	41.0675	4.29926	14.9842	2.64264	1.87335	1.98656	12.235	2.88676	4.95048
RC2G0088800	5.83658	7.6978	9.55275	9.94126	5.83449	8.133	8.63454	9.41189	9.60649	8.45617	8.02892	9.35538
RC2G0088900	14.0001	15.627	16.3007	18.2324	14.0771	15.2798	10.6193	10.7598	11.8194	15.2082	11.4787	14.457
RC2G0089000	7.47963	8.26647	11.8813	11.7296	9.02679	9.99816	6.34693	6.21684	5.74603	8.34011	5.09724	7.6088
RC2G0089100	4.428	4.1892	6.48161	4.74083	6.09732	4.38764	6.28631	7.48794	11.0839	6.15133	9.00423	7.50182
RC2G0089200	19.2444	21.386	24.9141	39.2545	30.9492	45.1929	22.9549	24.5484	21.3248	33.5535	21.9816	30.2108
RC2G0089300	6.63783	5.94388	5.29279	8.37491	8.62609	12.8984	8.58926	6.4123	5.29589	10.6396	5.76755	6.56406
RC2G0089400	0.166719	0.259231	0.856109	0.299478	0.36665	0.34016	0.268466	0.168265	0.166267	0.260258	0	0.100353
RC2G0089500	8.6028	10.2119	9.99015	11.0628	8.77286	6.87178	8.01895	7.63371	10.3069	11.548	9.62883	10.8315
RC2G0089600	0	0	0	0	0	0	0	0	0	0	0	0
RC2G0089700	21.7674	18.7433	21.1347	26.9766	25.2006	27.1983	24.2001	25.6479	20.1435	18.3236	23.1417	17.8255
RC2G0089800	1.65385	3.17709	5.5816	2.14944	1.26878	3.44415	3.32899	3.1443	2.22474	2.58927	2.37706	1.92928
RC2G0089900	0.0358481	0.104513	0	0	0.0716705	0	0.0360787	0.0361807	0	0.0349756	0	0
RC2G0090000	2.67283	3.51252	2.78029	0.454662	1.06268	0.826279	7.12247	7.90896	9.05698	7.58628	6.58496	6.03323
RC2G0090100	34.8487	39.188	42.477	46.1122	44.3045	46.1801	36.1732	37.994	37.4078	39.4188	33.9211	38.0668
RC2G0090200	34.5554	36.463	39.8201	29.1229	26.1494	32.5465	26.3271	37.1576	55.4552	33.7431	35.6847	30.5726
RC2G0090300	27.4503	33.8351	32.7516	34.8079	37.5732	58.7335	21.734	24.083	17.6437	17.3839	15.6879	19.5802
RC2G0090400	20.8683	25.7598	20.119	20.0367	25.0225	26.8204	10.077	11.0097	12.2454	10.9515	11.1665	13.2169
RC2G0090500	6.08785	6.3531	7.12573	5.87029	3.98008	5.40115	4.55002	5.36657	6.23789	7.41835	5.78322	6.59707
RC2G0090600	14.3021	14.012	15.5114	17.3478	13.6577	18.1887	8.39659	10.7968	13.1038	17.3008	13.4886	16.4771
RC2G0090700	8.50265	8.4898	8.59831	5.72336	5.63307	10.545	5.53711	6.89888	7.78132	7.44988	6.18226	6.72366
RC2G0090800	55.8184	66.2108	54.8838	55.0141	54.7619	46.7676	69.048	58.0805	69.2826	72.5852	65.481	77.1924
RC2G0090900	20.8096	22.0333	18.4116	23.7142	20.3025	22.5064	30.0891	21.0026	22.2486	31.3856	25.5402	25.4803
RC2G0091000	48.1679	57.1953	51.655	17.8617	32.995	29.4177	15.8414	24.4402	44.31	14.5352	13.7369	13.6783
RC2G0091100	0	0	0	0	0	0	0.153541	0.0769872	0.0380365	0.0372115	0.0374153	0.076525
RC2G0091200	22.3361	21.8822	19.6872	15.5351	18.1918	17.8047	21.2264	23.8408	25.9215	22.8704	22.2271	19.3652
RC2G0091300	3.07406	2.00074	2.48714	0.816192	0.704807	1.53445	3.03707	2.8464	2.27821	5.17301	3.18167	2.23516
RC2G0091400	0.423512	0.137191	0.525304	0.187842	0.2352	0.320038	0.757755	0.332455	0.234648	1.37735	0.323142	0.424875
RC2G0091500	81.7503	73.8214	73.345	77.579	63.3124	65.3053	31.8382	36.5747	54.4401	64.2962	63.2934	74.2937
RC2G0091600	0	0	0.382529	0	0	0	0	0	0.170872	0	0	0
RC2G0091700	5.92508	5.37641	4.89875	4.61788	4.47209	3.71614	6.15224	4.7737	6.1134	8.57969	5.86279	6.32102
RC2G0091800	373.396	314.835	85.6799	57.6861	131.215	48.8693	1129.74	731.409	749.631	948.045	1260.54	871.306
RC2G0091900	4.81351	4.67782	6.12902	5.10386	3.83439	4.71731	3.07826	2.73272	5.0255	5.38124	3.68912	4.22537
RC2G0092000	0	0	0	0	0	0	0	0	0	0	0	0
RC2G0092100	99.3086	106.698	121.908	94.4594	107.951	147.222	132.574	141.075	118.154	127.743	123.136	86.8381
RC2G0092200	20.3524	20.4398	21.8337	32.7573	29.4692	30.4597	27.6154	18.3097	15.8308	36.9485	30.4214	44.5326
RC2G0092300	58.5306	54.3365	50.239	37.323	40.2526	35.8221	30.6769	31.0781	48.2394	54.6126	62.0661	63.7216
RC2G0092400	15.8949	13.9324	14.3341	7.09137	4.86022	6.50027	7.52807	9.62541	18.8357	28.5834	23.7258	21.6366
RC2G0092500	0.291794	0.567138	1.54724	0.727989	1.23968	1.90182	0.587343	1.03075	1.30952	0.213519	0.429377	1.3173
RC2G0092600	0	0.135286	0.155402	0	0	0.157796	0.98074	0.140502	0	0.67911	0	0
RC2G0092700	0.520231	0	0	0.34611	0	0	0.174526	0.350039	0.518823	1.86109	0.340233	0.347937
RC2G0092800	6.71349	6.98209	6.50827	0.999082	1.17738	0.734281	17.1881	10.6986	9.86679	15.6283	13.2297	10.5753
RC2G0092900	0.618711	1.44305	0.690677	0.370466	1.11328	1.82342	0.996307	0.624452	0	0.482923	1.09253	0.372422
RC2G0093000	0.0451492	0	0	0	0	0	0	0	0.135081	0.220252	0	0
RC2G0093100	1.74532	1.4942	1.85555	1.32704	1.9524	1.22469	0.669162	0.377467	0.621642	0.121632	0.285361	0.375201
RC2G0093200	0.053657	0.156434	0.119796	0.240961	0.187732	0.304104	0	0.0812322	0.107024	0.0523511	0.0263189	0.0807445
RC2G0093300	0.446266	1.08422	1.19562	1.33605	0.80299	1.26462	0.583878	0.405365	0.934621	0.391864	0.569126	0.850634
RC2G0093400	25.9086	20.8041	16.0543	18.6795	16.3517	18.3548	15.0817	12.9083	18.1198	19.6548	18.3085	18.2825
RC2G0093500	16.345	19.0874	19.7692	16.635	15.2454	17.3482	11.719	13.2382	13.8893	15.196	12.9204	14.6088
RC2G0093600	0.0848938	0	0.126358	0.0847197	0.0282878	0.032076	0.2848	0.0285605	0.0282213	0.414138	0.388646	0
RC2G0093700	40.8006	44.1399	53.62	84.9671	72.5063	87.4312	24.2187	25.2425	26.4345	28.5211	23.8111	35.3287
RC2G0093800	0	0	0	0	0	0.757422	0	0	0	0	0	0
RC2G0093900	0	0	0	0	0	0	0	0	0	0	0	0
RC2G0094000	0.374696	0.182067	0.20914	0.093482	0.280921	0.212361	0.28283	0	0	0.0913943	0.0918948	0
RC2G0094100	0.290245	0	0	0	0	0	0	0	0	0	0	0
RC2G0094200	0	0	0	0	0	0	0	0	0	0	0	0
RC2G0094300	0	0	0	0	0	0	0	0	0	0	0	0
RC2G0094400	0.131883	0	0.88334	5.48387	0.483399	2.64101	0	0	0	2.14456	0	0.573333
RC2G0094500	0.981946	0.424119	1.82694	74.7652	3.38105	11.4603	0.76865	0.587293	0.943019	27.0382	0.392453	4.08637
RC2G0094600	25.1514	23.4417	37.97	143.748	58.3953	88.924	37.5302	39.4629	36.5358	96.0564	37.7452	57.1955
RC2G0094700	0	0	0	0.0591168	0	0	0	0	0	0	0	0
RC2G0094800	0	0	0	0	0	0	0	0	0	0	0	0
RC2G0094900	0	0	0	0	0	0	0	0	0	0	0	0
RC2G0095000	0	0	0	0	0	0	0	0	0	0	0	0
RC2G0095100	0	0	0	0	0	0	0.129328	0	0	0	0	0
RC2G0095200	0	0	0	0	0	0	0	0	0.065163	0.127499	0	0
RC2G0095300	216.8	184.29	132.806	183.941	218.537	183.721	1109.12	521.968	357.231	1185.33	810.024	445.338
RC2G0095400	24.7507	16.4134	10.6953	3.8	9.5161	2.92387	958.138	287.429	153.309	553.135	324.022	148.243
RC2G0095500	0	0	0.082393	4.12477	0.147563	0.418311	0	0.0744928	0	0.0720117	0	0
RC2G0095600	146.847	98.7974	124.144	128.366	57.6521	64.2006	0.0800604	36.129	32.2093	0	0.780376	1.03746
RC2G0095700	0	0	0	0	0	0	0	0.238588	0	0.0768804	0	0
RC2G0095800	10.6404	14.4057	17.4091	17.2248	26.3074	31.3956	2.65679	8.03387	10.7331	5.42848	6.45423	12.7526
RC2G0095900	7.60509	6.94854	8.65899	16.8439	6.71434	9.25902	9.13686	8.74718	8.01668	13.0009	10.6277	12.4551
RC2G0096000	8.57045	9.96891	9.6412	9.51053	8.0712	8.30814	5.29525	5.34361	7.29322	8.13587	6.08662	7.30335
RC2G0096100	0.487981	0.995874	0.817111	1.26615	0.951221	1.13392	4.88665	1.00964	0.656991	4.45158	1.84304	1.66447
RC2G0096200	5.06488	7.25363	9.96889	9.17789	8.92698	6.19434	4.56089	4.97734	3.05729	2.60085	1.56905	4.01146
RC2G0096300	4.37644	5.70535	5.18339	3.94137	3.94806	4.65827	1.23544	3.55518	2.55489	2.39533	2.14666	2.35589
RC2G0096400	0	0	0	0	0	0	0.502705	0	0	0.812225	0.326669	1.5033
RC2G0096500	2.95837	3.30408	2.85886	3.21669	2.03039	3.003	2.79965	1.96083	1.84948	1.7232	1.0829	2.25914
RC2G0096600	1.63547	1.87319	3.06458	1.57383	0.583889	1.05933	0.587856	1.65065	1.63105	1.19675	1.20331	1.28915
RC2G0096700	11.8718	11.6233	14.8021	16.5334	18.1556	13.9255	17.0901	15.0818	16.7287	17.2303	17.8751	22.6646
RC2G0096800	0.160627	0.234149	0.268966	0.721339	0.722562	0.637254	4.04151	1.13482	1.20144	4.62317	1.81212	2.17544
RC2G0096900	1.44347	2.14802	1.61137	2.34084	2.70554	2.76108	4.31289	1.77556	0.809757	4.00498	4.42518	4.25385
RC2G0097000	0	0	0	0	0	0	0	0	0	0.0567897	0	0.0583936
RC2G0097100	4.56895	5.7352	4.67535	16.6235	14.0825	8.84738	5.07734	4.4192	4.69897	11.3765	14.2402	16.7112
RC2G0097200	5.60299	4.77955	6.3242	13.7302	13.6913	7.26843	7.76934	5.84347	3.91148	10.5688	10.016	11.9915
RC2G0097300	2.64301	3.73752	4.1987	2.63759	2.87918	3.84088	4.2117	3.33442	3.51448	4.84331	3.35736	2.73651
RC2G0097400	8.06166	8.54384	8.4679	2.02712	5.86958	5.14462	6.19695	8.90526	12.6295	10.8073	11.2401	10.7941
RC2G0097500	0	0	0	0	0	0	0	0	0	0	0	0
RC2G0097600	0	0	0	0	0	0	0	0	0	0	0	0
RC2G0097700	0.256406	0.362441	0.520417	0.209356	0.093205	0.290639	0.258055	0.0941034	0.185972	0.363877	0.205802	0.140308
RC2G0097800	79.9568	67.553	71.3272	36.4367	65.5393	58.4979	0.794996	0.265747	0.525184	0.685057	0.688808	0.352203
RC2G0097900	0	0.204634	0.0783541	0	0	0	0.211925	0.212523	0.21	0.205445	0.688567	0.0704159
RC2G0098000	0	0	0	0	0	0	0	0	0	0	0	0
RC2G0098100	0	0	0	0	0	0	0	0	0	0	0	0
RC2G0098200	0.216742	0.25744	0.806509	0.144199	0.0722215	0.218382	0.266612	0.218753	0.216156	0.25846	0	0.21744
RC2G0098300	0	0	0	0	0	0	0	0	0	0	0	0
RC2G0098400	0	0	0.127728	0	0	0	0	0	0	0	0	0
RC2G0098500	0	0	0.131018	0.117126	0.117325	0	17.1277	10.3056	11.5879	13.3977	7.3688	10.597
RC2G0098600	0	0	0	0	0	0	0	0	0	0	0	0
RC2G0098700	2.19554	1.57705	1.78491	1.73854	2.36175	2.59688	3.74683	3.85376	4.8314	2.4448	3.06688	4.47704
RC2G0098800	2.49929	3.75366	5.00025	6.57552	4.60743	6.54896	0.22867	0.0655189	0.129482	0.316683	0.254734	0.130251
RC2G0098900	3.96359	4.68387	6.83161	8.97099	5.87986	9.65049	0	0.128012	0	0.0154685	0.0466596	0.0477162
RC2G0099000	5.09055	4.81912	5.63367	4.51079	4.2991	3.38253	6.22747	3.76475	3.54499	4.15316	4.1759	4.53461
RC2G0099100	1542.46	1436.47	1396.61	2303.57	1841.66	1776.92	254.702	533.58	710.124	300.544	432.171	644.143
RC2G0099200	1.61086	1.84376	2.11791	23.7561	8.76709	9.77886	0	0.289032	0.1071	1.32718	0.386286	0.323209
RC2G0099300	1.48334	0.720763	2.60209	0.951619	1.90646	1.80148	2.23932	1.71097	1.90199	1.03374	1.24728	1.59441
RC2G0099400	0.0578035	0	0	0	0	0	9.2208	0.379209	0.317059	8.99527	1.33258	1.04381
RC2G0099500	1.31062	1.27368	1.35856	0.373695	1.18537	1.06115	18.6238	21.322	20.4775	13.3353	15.2144	14.338
RC2G0099600	0	0	0	0	0	0	0	0	0	0	0	0
RC2G0099700	0	0	0	0	0	0	0.0741736	0	0	0.107859	0	0
RC2G0099800	0	0	0	0.299478	0.22499	0	0.755061	2.49874	4.56404	2.34232	2.64954	3.83851
RC2G0099900	0	0	0.28255	0.50518	0.506037	0.0956341	0	0	0	0	0	0
RC2G0100000	0	0	0.0694105	0	0.124312	0.281919	0.876095	0.313775	0.496079	0.727979	1.21994	1.18519
RC2G0100100	6.86864	9.24615	10.621	4.72203	9.96867	6.74759	0.972917	0.667561	0.862599	1.29065	0.449211	1.42919
RC2G0100200	0.503675	0	0	0	0	0	0.253458	0	0	0	0	0
RC2G0100300	0.417796	0.386685	0.466392	0.575773	0.198879	0.225513	35.5409	11.9474	8.49204	59.5137	21.9373	12.7539
RC2G0100400	0	0	0	0	0	0	0	0	0.847119	1.38124	0.555522	0
RC2G0100500	0.754429	0.104738	0.0601557	0.699104	0.0538685	0.183247	0.0542345	0.70704	0.644903	0.262881	0.105728	0.162184
RC2G0100600	15.1309	12.4422	10.2195	8.84551	10.4939	11.2142	12.1646	11.4309	15.0677	17.0994	14.3605	13.6751
RC2G0100700	25.3417	19.1767	21.4704	32.3599	28.4878	29.2913	46.9872	45.2406	36.7094	40.2998	35.5084	37.3603
RC2G0100800	1.90596	0.21791	0.750937	2.01394	0.112075	0.635421	3.3851	2.37627	2.57168	1.75019	2.3097	1.34972
RC2G0100900	16.6541	15.1421	19.3326	17.9455	18.9462	21.8309	3.70188	19.7476	15.5901	3.73822	8.61993	8.61011
RC2G0101000	26.1189	15.8113	28.1243	23.0244	34.3775	41.8803	9.69331	40.9148	33.0487	6.05226	14.573	11.1363
RC2G0101100	10.7056	14.0099	15.974	13.1098	13.4518	16.6794	12.7276	10.5251	9.27288	9.13417	8.74486	11.1037
RC2G0101200	37.5955	36.056	43.3858	43.5369	44.7389	49.5709	41.1384	35.773	33.1324	34.5472	31.5533	36.1598
RC2G0101300	6.64825	5.8197	5.26873	5.6217	4.69269	6.67299	17.9534	18.8237	13.463	15.2258	14.0397	10.1063
RC2G0101400	2.24829	2.09154	2.12367	3.3751	2.05539	2.13461	2.03067	2.63764	2.56799	2.62478	2.6203	4.18332
RC2G0101500	0.0754185	0.183232	0.168382	0.0376319	0.188479	0.0854878	0	0.0380591	0.0752144	0.110375	0.036993	0.0756613
RC2G0101600	13.9457	15.0104	15.3817	19.3509	20.9388	20.2161	16.9432	11.2152	11.5807	14.2568	8.66633	12.1512
RC2G0101700	15.0943	15.6545	13.7198	12.146	12.4051	14.3369	18.0136	15.957	11.2455	21.4793	17.4999	11.7313
RC2G0101800	0	0	0	0	0	0	0	0	0	0	0	0
RC2G0101900	91.8439	87.9168	80.4003	71.084	120.593	90.9096	405.226	364.804	286.23	244.235	307.549	210.317
RC2G0102000	30.8729	25.7753	29.5742	26.1369	21.259	27.6671	26.4807	26.647	26.7223	30.2394	25.9302	25.2142
RC2G0102100	249.173	224.965	526.149	723.558	875.986	862.169	321.964	384.462	301.611	472.997	266.53	231.282
RC2G0102200	89.5653	85.153	99.2341	102.563	91.2279	85.7505	51.611	53.3966	64.3858	64.9534	53.9796	70.083
RC2G0102300	99.8274	108.854	96.3724	35.8386	49.1892	54.5939	94.6095	117.229	136.346	46.4002	78.8138	68.2402
RC2G0102400	0	0	0.0213204	0	0	0	0	0	0	0	0	0
RC2G0102500	28.5211	28.1923	33.7488	36.3915	40.4854	38.3791	39.4893	45.687	43.5192	48.2201	45.4864	48.274
RC2G0102600	12.7005	15.726	21.9236	12.5521	14.7303	19.5377	12.4121	14.9218	16.065	11.3867	11.9542	12.1757
RC2G0102700	0	0	0	0	0	0	1.34089	2.17217	3.93503	4.54962	3.26753	3.03307
RC2G0102800	23.4794	33.4981	51.4716	28.003	32.7468	36.0358	24.5504	34.6287	39.083	39.1997	28.3929	35.711
RC2G0102900	119.496	127.301	151.581	94.7542	142.971	139.778	224.939	135.927	123.733	121.482	139.13	76.64
RC2G0103000	2.23028	1.78493	2.19679	2.7494	0.786874	2.08192	8.18628	8.34182	6.67272	6.65599	6.30634	7.37044
RC2G0103100	12.4375	12.0869	11.5701	5.84092	10.4827	11.0573	14.9719	12.922	13.0118	11.7779	8.13414	13.3338
RC2G0103200	0.0791716	0	0.353522	12.5625	2.29515	6.28194	0.079681	0.399531	0.0789573	0.772447	0.466007	0.0794264
RC2G0103300	0	0	0	0	0	0	0	0	0	0	0	0
RC2G0103400	0	0	0	0	0	0	0	0	0	0	0	0
RC2G0103500	0	0	0	0	0	0	0	0	0	0	0	0
RC2G0103600	0	0	0	0	0	0	0	0	0	0	0	0
RC2G0103700	34.4288	32.659	33.3177	29.2181	30.227	32.8098	26.51	34.4715	36.7575	31.1451	27.4348	31.6515
RC2G0103800	0	0	0	0	0	0	0.141283	0	0	0	0	0
RC2G0103900	0	0	0	0	0	0	0	0	0	0	0	0
RC2G0104000	0	0	0	0	0	0	0	0	0	0	0	0
RC2G0104100	0	0	0	0	0	0	1.52151	1.67839	2.11077	1.32749	1.33476	1.74415
RC2G0104200	0	0	0	0	0	0	0	0	0	0	0	0
RC2G0104300	13.7753	17.1091	22.4649	13.6564	13.5238	17.8073	7.87931	8.18986	10.4751	8.15777	7.48918	7.74994
RC2G0104400	2.79503	1.13703	0.798175	0.454073	0.389865	0.221038	112.194	5.77314	4.66739	181.632	75.8179	26.7361
RC2G0104500	9.97065	10.4546	8.49424	25.661	7.95617	10.6079	38.5547	31.4253	32.535	57.0026	41.8707	36.7644
RC2G0104600	0	0.0540543	0.0620919	0.0555082	0.0834034	0.252194	0.0559801	0.140346	0.0832075	0.0542685	0.0545657	0.0279006
RC2G0104700	156.611	158.484	218.792	61.3375	118.109	72.8127	709.285	673.561	494.781	412.459	484.434	241.133
RC2G0104800	1.87348	1.3655	1.56855	0.93482	0.351152	0.929081	0	0	0	0.571214	0.689211	0.704817
RC2G0104900	0	0	0	0	0	0	1.36847	1.56839	1.35605	1.70567	3.81114	2.14359
RC2G0105000	2.41405	2.346	5.92864	2.31273	2.79929	4.37816	1.94366	1.65678	0.481503	1.88424	1.32619	1.25934
RC2G0105100	0.718803	0.893483	0.877054	0.784057	0.45118	0.492653	0.0841195	0.556758	0.400107	0.032619	0.114792	0.0670806
RC2G0105200	0.101792	0.329742	0.0378773	0	0.0339185	0.0769217	0.034149	0.102736	0.135355	0.463468	0.133145	0.306359
RC2G0105300	0	0	0	0	0	0	0	0	0	0	0	0
RC2G0105400	0.204972	0.298791	0.800846	0	0.102449	0.116169	0.103145	0.206874	0	0	0	0
RC2G0105500	0	0	0.601557	0	0.134671	0.763531	1.22028	0.815816	0.134355	2.76025	0.792963	0.946071
RC2G0105600	26.3041	26.9929	30.0569	24.1277	21.6685	23.9338	21.8157	28.274	33.139	24.1865	26.3386	28.292
RC2G0105700	12.9999	15.9292	13.6182	23.1576	10.7352	17.5652	111.779	50.4538	33.0538	75.274	56.6029	37.7549
RC2G0105800	0	0.150318	0	0	0	0	0	0	0	0.150913	0.0758699	0
RC2G0105900	0.980097	1.07947	1.16704	0.635757	0.636835	0.555476	0.805562	0.807839	0.798246	0.844682	0.657012	0.393301
RC2G0106000	33.315	32.144	50.5635	38.6766	38.6945	40.4139	55.1456	39.4529	43.5064	51.0846	41.157	40.4131
RC2G0106100	83.8052	94.6927	95.7175	126.263	97.2958	123.723	77.8504	99.9871	99.4186	85.0798	95.1776	109.221
RC2G0106200	0	0	0	0	0	0	0	0.09662	0	0	0	0
RC2G0106300	0.484677	0.0471015	0.919789	0.677157	0.339152	0.659265	0.243898	0.244587	0.290019	0.378305	0.380377	0.777979
RC2G0106400	2.09096	3.01526	0.978846	0.403872	1.21367	0.611647	1.62922	4.08457	4.0697	3.68529	3.17612	4.09388
RC2G0106500	17.9506	19.2464	17.7493	16.2317	13.9566	15.348	16.7938	14.4597	18.5464	26.0924	21.1646	24.7157
RC2G0106600	30.259	32.0079	28.2993	25.9388	26.8749	26.8702	14.062	14.8899	19.5247	23.3188	21.887	23.3059
RC2G0106700	0	0	0	0	0	0	0	0	0	0	0	0
RC2G0106800	0	0	0	0	0	0	0	0	0	0	0	0
RC2G0106900	0	0	0	0	0	0	0	0	0	0	0	0
RC2G0107000	8.99511	9.9123	9.01035	7.53399	8.9116	8.05672	6.26434	6.20099	6.1674	6.50378	7.09092	6.96948
RC2G0107100	0.181414	0.572976	0.506288	0.135781	0.136012	0.0514088	0.867261	0.228871	0.271385	0.707995	0.44492	0.318496
RC2G0107200	10.2725	9.1106	14.6403	14.7302	12.163	17.8051	16.0599	14.1424	15.4167	16.8825	16.2901	15.9085
RC2G0107300	0.502412	0.244125	0.280425	0.376036	0.376674	0.142373	0.126411	0.253537	0.250526	0.122546	0	0
RC2G0107400	0	0	0	0	0	0	0	0	0.486423	0.118968	0	0.244657
RC2G0107500	0.135815	0.263973	0.189515	0.033884	0.101825	0.115461	0.683443	0.205612	0.304756	0.132509	0.0999262	0.170315
RC2G0107600	39.6045	42.3443	46.8689	43.6854	46.5193	48.2991	28.5923	35.6348	37.5524	35.1645	36.6492	45.3051
RC2G0107700	0	0	0	0	0	0	0.122522	0	0	0.0395918	0	0
RC2G0107800	10.8897	12.0788	15.2538	13.9588	15.0844	15.0149	21.078	15.2873	13.8359	18.5793	14.4489	15.7103
RC2G0107900	0	0	0	0	0	0	0	0	0	0	0	0
RC2G0108000	0	0	0	0	0	0	0	0	0	0	0	0.0354312
RC2G0108100	2.83549	3.20414	5.52087	2.96129	3.2959	3.28881	1.52641	1.33107	0.723395	0.643367	0.776269	0.727692
RC2G0108200	6.24008	10.0438	14.5848	5.64347	8.3821	7.51528	2.15883	1.57449	2.3337	0.761026	1.33909	2.34756
RC2G0108300	7.32245	8.33362	6.93094	4.36223	6.4292	5.52287	2.40982	4.60845	5.52557	4.15615	4.26085	3.99422
RC2G0108400	6.94486	12.4038	9.84797	8.42913	12.1961	8.51036	3.96704	2.65217	5.99011	4.21201	6.81295	4.89588
RC2G0108500	2.50578	5.59182	5.38728	3.61204	5.00977	3.68191	3.26913	3.37204	6.84911	3.80302	4.37011	4.09664
RC2G0108600	0	0	0	0	0	0	0	0	0	0	0	0
RC2G0108700	14.5158	14.6173	15.1777	10.9465	12.5408	12.7312	25.5826	20.3516	23.1886	24.2878	23.5831	19.5045
RC2G0108800	12.7214	16.2156	15.4471	14.8272	16.0066	14.1799	28.6668	27.3298	26.18	17.5567	23.3924	20.9873
RC2G0108900	4.23882	3.46316	3.89436	3.51887	3.86232	3.65672	4.22834	2.5366	3.89066	4.17226	2.83354	3.12349
RC2G0109000	12.4052	5.58401	3.52576	1.10127	1.36941	0.862668	10.4936	42.5537	49.4487	9.91284	41.511	47.4519
RC2G0109100	0.250578	0.389624	0.503504	0.150039	0.350684	0.68168	0.353066	0.354064	0.09996	0.195584	0.0983274	0.0502769
RC2G0109200	12.28	16.4493	13.4613	18.1062	19.2428	20.315	9.57544	13.7338	21.4042	16.9463	14.2173	20.4215
RC2G0109300	0.364477	0.0885508	0.508589	0.36373	0	1.13613	0	0	0	0	0	0
RC2G0109400	71.1326	31.6306	13.0648	4.69639	7.04421	3.18385	74.442	225.424	210.314	46.8045	193.102	212.725
RC2G0109500	9.09837	15.3646	10.1567	9.22856	8.94601	10.3131	35.2766	31.9139	45.9637	40.6011	46.9689	51.7733
RC2G0109600	0.533145	0.414493	0	0.319231	0.426363	0.120865	2.25362	0.430473	0.850723	0.832271	0.732225	0.641833
RC2G0109700	5.16197	5.34127	5.57583	2.96482	2.78423	3.22024	5.41943	4.47898	4.07395	3.11601	3.27879	3.42755
RC2G0109800	30.8002	28.8892	26.1918	12.7058	16.4673	12.8538	4.05723	2.37096	2.19819	3.65022	1.84933	1.94939
RC2G0109900	0	0	0	0	0	0	0	0	0	0	0.156075	0
RC2G0110000	2.58642	2.98664	4.75548	3.88685	4.19762	7.96742	45.5382	33.1369	30.4068	58.0992	89.6111	45.179
RC2G0110100	5.85767	9.48759	8.23431	4.33012	8.67492	1.96733	11.5724	8.10165	9.73636	20.9554	14.4724	16.3237
RC2G0110200	0.788533	0.85145	0.766144	3.01651	0.861236	2.08556	3.54183	2.59388	1.60192	5.00072	2.29201	3.9407
RC2G0110300	30.4847	38.2693	38.4047	18.574	25.1076	27.6261	23.6613	25.2705	22.2741	17.8151	20.9493	19.0258
RC2G0110400	30.6189	33.4436	28.7758	15.8657	15.1078	17.131	16.8566	17.5645	28.7744	16.9157	20.6025	13.324
RC2G0110500	0.151682	0.294812	0.237054	0.0302741	0.0606509	0.825279	2.44252	0.581738	0.302542	2.51583	7.11267	4.44336
RC2G0110600	13.1594	14.9086	18.4794	15.9365	13.9398	15.6879	20.1032	18.7068	17.8407	18.8415	15.4947	13.2455
RC2G0110700	0	0	0	0	0	0	0	0	0	0	0	0
RC2G0110800	15.0132	12.6447	15.9614	19.6199	17.8665	21.3126	20.794	19.4818	16.8977	20.786	23.1441	26.1067
RC2G0110900	26.2263	24.9319	30.7262	27.0018	34.3675	35.5557	30.2106	29.4049	21.5458	33.1884	27.5622	27.0922
RC2G0111000	84.7019	75.4187	194.811	238.37	329.121	238.487	188.939	164.919	134.291	285.028	108.232	127.197
RC2G0111100	39.4418	37.8308	41.5445	37.709	34.2924	39.8553	34.9275	39.1164	44.4014	44.1623	45.3	40.0268
RC2G0111200	1.55309	1.14119	1.77603	0.982868	1.77974	1.41695	5.48986	3.82317	3.55111	5.76551	4.01336	2.85017
RC2G0111300	0.0319717	0.0310705	0.0535357	0.335014	0.207742	0.108721	0	0	0.0478277	0	0	0
RC2G0111400	12.0208	12.9501	15.0303	10.2791	9.9041	9.47651	29.1355	19.9059	13.2205	24.6733	15.5987	12.5808
RC2G0111500	4.52099	2.66417	3.00663	8.35147	6.58674	5.83332	6.92192	3.39793	3.40555	7.88341	3.6802	6.0313
RC2G0111600	1.09568	1.29628	1.86128	3.30408	1.80961	3.34792	1.55821	0.865447	0.855171	1.74296	1.33191	2.24621
RC2G0111700	0.163243	0.793208	0	0.162908	0.326369	1.4803	0	0	0.325603	0	0.320285	0
RC2G0111800	27.5988	23.5537	20.6848	27.2301	29.6991	33.2332	39.0285	31.9581	27.68	38.8269	36.125	34.1193
RC2G0111900	14.5328	13.9593	18.042	14.6151	21.0987	20.2517	15.7383	12.1726	11.9907	16.4448	13.3565	14.0535
RC2G0112000	77.9705	77.9023	72.8764	49.61	96.3328	75.5025	98.6125	116.586	99.3273	61.6122	72.416	41.0199
RC2G0112100	0	0.0599052	0	0	0	0	0.0620394	0.0622147	0.061476	0	0.181416	0
RC2G0112200	0	0	0	0	0	0	0	0	0	0	0	0
RC2G0112300	19.7315	19.2145	19.9996	22.3085	26.9446	21.3139	55.8798	27.1636	22.8974	45.6677	35.3488	27.8507
RC2G0112400	3.02739	3.08121	3.69921	2.87829	2.35152	3.17654	3.29391	2.91096	2.5092	3.25308	2.22742	2.77036
RC2G0112500	6.45117	7.63679	9.13484	7.3237	8.5047	7.72963	4.57537	5.72445	4.77131	5.87174	4.56596	4.56076
RC2G0112600	10.7536	8.9716	8.1539	9.41537	10.5469	11.7293	18.4803	16.8943	10.5221	10.4918	10.1512	8.24379
RC2G0112700	0.639774	3.00508	3.80901	2.23462	4.5834	2.29644	5.58038	3.44378	4.14728	2.28875	3.0335	3.42311
RC2G0112800	20.1755	16.746	18.9555	15.226	14.7494	16.5211	18.1736	16.5583	18.4024	17.5829	17.3623	16.1347
RC2G0112900	39.0948	29.564	31.4121	31.7258	23.6636	30.7133	15.4891	13.4596	20.3562	26.2772	19.5119	19.7575
RC2G0113000	0	0	0	0	0	0	0	0	0	0	0	0
RC2G0113100	1.59807	1.20101	0.808726	1.23331	0.468601	0.38644	4.93229	2.38709	4.31375	12.4942	4.03427	6.45562
RC2G0113200	25.3121	22.2144	29.6257	34.7552	23.688	25.5715	14.4539	13.7096	16.0234	18.2447	14.2355	16.3888
RC2G0113300	7.05268	7.7939	8.89814	8.72445	7.91918	8.86867	7.86208	7.94608	6.74052	9.21054	6.75055	8.35287
RC2G0113400	48.391	48.1526	48.9338	38.2738	42.1983	53.6556	26.5532	25.7189	30.2396	24.4856	25.8823	31.0131
RC2G0113500	0.0314205	0.122139	0.175376	0.250848	0.37691	0.569848	0	0.031712	0	0.0306558	0	0.0945647
RC2G0113600	16.334	16.7616	22.3779	12.7668	15.1578	15.5045	5.63297	4.58251	5.98051	4.29058	4.00593	6.10198
RC2G0113700	6.64357	9.2166	8.65237	5.47691	6.73744	5.97534	17.7333	15.524	14.0434	15.1009	13.7904	15.624
RC2G0113800	0	0	0	0	0	0	0	0	0	0	0	0
RC2G0113900	4.65501	4.62004	4.53308	2.47099	5.04937	4.37838	0	0.0999616	0.0987747	0	0.0971615	0
RC2G0114000	0	0	0	0	0	0	0	0	0	0	0	0.0436811
RC2G0114100	2.45214	4.76604	1.71085	0.611778	3.21728	2.08465	5.09008	2.16553	3.05688	2.84105	1.65382	3.5363
RC2G0114200	0	0.0448668	0	0.0230368	0.0230758	0.0261661	0.0696979	0.0232983	0.0460433	0.0900892	0.0679369	0.0694752
RC2G0114300	17.658	17.2051	17.9621	18.358	15.8082	21.2698	14.3844	13.1221	17.4723	21.3217	16.4633	22.3402
RC2G0114400	35.6066	42.3001	38.3398	63.9325	55.5629	44.9686	27.159	18.6052	29.6385	51.8365	48.2011	63.4966
RC2G0114500	15.0347	10.4976	12.7833	10.9873	11.6289	17.3658	7.23904	6.99742	7.89839	11.1726	4.53427	6.35625
RC2G0114600	2.83549	2.30698	2.20835	2.50064	3.42773	2.76559	0.663659	1.13141	1.90713	1.67276	1.48785	1.45538
RC2G0114700	88.1961	84.9903	104.035	83.3958	111.918	97.9425	109.634	109.072	87.465	83.4001	91.4856	70.2143
RC2G0114800	21.0275	14.7017	29.7655	107.633	49.9809	58.3626	40.7972	47.7804	39.9024	37.8402	39.0502	46.1751
RC2G0114900	15.7619	18.7511	25.0814	18.1087	16.2535	16.7582	15.6389	12.6711	12.9996	15.0603	11.946	15.5373
RC2G0115000	19.4515	22.2691	24.5259	41.6686	29.7963	35.5513	17.0768	17.3545	15.4563	24.2517	21.4158	28.0954
RC2G0115100	0.218369	0	0	0.10896	0	0.247524	0.439547	0.440789	0.326667	0.532635	0.214221	0
RC2G0115200	135.623	124.075	135.965	88.2986	145.594	119.96	108.598	126.556	125.881	71.3543	86.189	92.2321
RC2G0115300	116.399	109.889	114.062	66.1944	100.78	95.7178	64.0028	96.0361	88.2538	50.3776	65.2567	68.8134
RC2G0115400	0.0541791	0.105304	0.201603	0.252317	0.198585	0.307063	0.327166	0.145818	0.342205	0.581465	0.708666	1.59437
RC2G0115500	0.399907	1.14824	1.64365	1.28796	0.690501	2.32831	0.640309	1.37597	1.14209	1.45429	0.962945	1.71419
RC2G0115600	0.227798	0.664131	1.78006	2.27331	1.59402	3.09855	0	0.689735	1.81745	0	0.893885	0.457063
RC2G0115700	11.7605	13.2472	15.8137	19.605	16.0313	18.9356	21.5202	17.8044	12.5283	14.3428	11.406	11.128
RC2G0115800	3.80187	5.82196	3.08661	3.21922	2.64884	2.48121	4.52203	6.86036	5.17034	5.39541	5.651	4.27643
RC2G0115900	0.15436	0.150009	0.114876	0.154044	0.180022	0.145808	1.3464	0.727031	0.384856	1.43073	1.23666	0.748476
RC2G0116000	18.6327	14.6733	19.0069	15.7092	9.9553	15.0513	14.2261	13.5098	22.9609	29.3585	24.1616	17.1887
RC2G0116100	19.3819	13.0891	15.7689	22.9484	16.383	23.7487	11.4615	15.0305	21.2588	22.0797	17.5457	21.5682
RC2G0116200	0	0	0	0	0	0	0	0	0	0	0	0
RC2G0116300	24.7832	21.2271	23.2653	23.1201	22.9655	29.1175	23.9345	23.089	23.6205	29.9491	27.0384	28.7528
RC2G0116400	36.1431	36.6138	37.8801	35.8556	35.2394	39.9182	33.9363	28.0963	28.2248	33.5942	37.3448	36.4382
RC2G0116500	18.6162	22.6912	26.6444	21.4954	25.4157	22.8518	11.6925	13.7436	14.2493	10.7793	11.1239	14.3467
RC2G0116600	14.9608	11.8467	20.2061	18.1865	15.5709	17.1676	21.9969	18.0201	16.9465	17.7203	17.6361	18.0972
RC2G0116700	0.237515	0.23082	0.0883805	0.158018	0.23743	0.089742	0.079681	0.0799061	0.947488	0.386224	0.155336	0.397132
RC2G0116800	14.4541	17.1681	15.6296	19.2736	21.8586	25.8594	16.9923	23.4824	19.3021	37.365	31.7928	31.6038
RC2G0116900	5.64638	6.20025	8.20833	22.4915	11.5757	15.6571	11.9915	10.2385	8.16032	13.7102	10.8123	16.6256
RC2G0117000	1.32322	1.60025	1.7069	1.62373	1.25416	1.42211	1.4797	1.53334	1.41739	2.42902	1.70193	2.11413
RC2G0117100	0.719471	1.00509	1.25493	1.12187	0.854065	0.739073	5.11395	4.17534	2.82525	6.80024	6.52869	8.68399
RC2G0117200	1.32017	0.937544	1.75713	0.658731	0.913635	1.32376	4.03709	4.15099	3.24085	9.56121	9.36451	13.2951
RC2G0117300	0	0	0	0.226816	0.1704	0	0	0	0.0566667	0	0	0
RC2G0117400	8.15981	8.23363	11.517	9.04786	8.71943	10.0289	7.2369	7.76221	8.35598	6.10055	4.84583	7.08832
RC2G0117500	11.5323	14.943	16.2113	13.6399	11.884	13.1527	11.9647	8.62169	9.01628	7.08435	7.33265	8.35568
RC2G0117600	301.101	325.89	338.736	264.027	297.178	299.605	142.507	188.098	179.167	184.117	184.177	231.529
RC2G0117700	11.4826	10.7418	13.2375	14.1364	15.394	18.8545	8.04633	8.44815	8.98998	8.69028	7.26402	8.82807
RC2G0117800	0.278937	0.331313	0.345979	0.896953	0.557673	0.38644	0.0311924	0.187683	0.278182	0.302387	0.243234	0.528576
RC2G0117900	0	0	0	0	0	0	0	0	0	0	0	0
RC2G0118000	0	0	0	0	0	0	0	0	0	0	0	0
RC2G0118100	0.107085	0	0.239081	0	0	0	0.107774	0.108078	0	0	0	0
RC2G0118200	0.192752	0.280979	0.215172	0.384714	0.289025	0.109244	0	0	0	0	0	0
RC2G0118300	1.02277	0.993938	0.761154	2.8352	4.88481	2.57627	0	0	0	0	0	0
RC2G0118400	42.8478	41.5873	49.5269	46.224	36.1094	43.9575	33.7891	32.7898	37.2686	36.7249	32.829	35.64
RC2G0118500	8.73347	9.015	10.2797	8.42203	8.95651	8.18119	6.96797	4.88679	7.0852	7.77037	5.68212	6.12856
RC2G0118600	0.194699	0.113527	0.217346	0.07772	0	0.176555	0.195952	0.117903	0.077669	0.113977	0.152801	0.0390652
RC2G0118700	0	0	0	0	0	0.313849	0	0	0	0	0	0
RC2G0118800	27.9366	26.9915	31.7292	24.3995	25.0894	34.9297	12.2831	16.451	13.425	16.8129	14.5582	13.9929
RC2G0118900	1238.41	763.108	673.139	178.539	710.309	599.649	6.75213	118.922	181.676	3.14765	33.555	29.8278
RC2G0119000	55.8306	40.9276	69.7838	51.6799	73.125	86.6053	36.28	47.6522	44.0175	25.0484	43.9886	37.4872
RC2G0119100	19.247	18.7268	18.5885	21.4766	17.7018	19.3955	23.3004	18.6606	16.1713	22.7449	17.8675	20.6453
RC2G0119200	5.75702	4.98506	5.8499	2.57798	4.39	3.34649	0.854253	0.744928	0.883299	0.828134	1.08609	0.814501
RC2G0119300	16.7414	15.5575	15.3871	13.5119	16.871	12.9791	14.8556	12.9258	14.7748	18.0547	14.6666	16.3597
RC2G0119400	4.9834	6.16946	7.86082	4.15152	6.67102	6.87673	4.62294	5.35765	5.25082	4.46046	4.76121	5.15159
RC2G0119500	0.034232	0	0	0	0.136879	0.271617	1.48145	0.345496	0.51209	0.734775	0.335818	0.274737
RC2G0119600	15.512	11.8204	20.4959	28.3483	11.8511	23.1677	20.028	15.889	19.2703	33.8366	17.2564	15.9481
RC2G0119700	8.20982	9.03641	9.48353	9.20821	7.24347	9.36663	9.39427	7.13316	6.01611	8.27121	6.68822	7.52005
RC2G0119800	75.3144	67.917	57.9906	48.0081	51.2603	67.7525	54.1979	69.1126	77.6764	48.4489	72.1206	55.439
RC2G0119900	2.97539	1.53285	1.20053	0.715491	1.11089	1.78791	1.29883	1.73667	2.21657	2.30839	3.02438	2.91304
RC2G0120000	1.7864	1.59528	2.31756	2.4091	4.10241	3.2289	2.04085	2.63136	3.32237	1.46028	2.7471	1.88902
RC2G0120100	1.16302	0.102749	0.354081	0.527562	0.84553	0.599227	0.106409	0.21342	0.421772	0	0	0.318208
RC2G0120200	0	0	0	0.333419	0	0	0.112085	0	0	0	0	0
RC2G0120300	4.62149	6.05697	3.69179	6.43143	5.00129	3.46031	9.21711	5.94814	10.0214	11.376	10.8143	11.1443
RC2G0120400	0.128974	0.107433	0.123408	4.46806	0.497293	1.48282	0.148347	0.167362	0.091875	0.719058	0.488022	0.850271
RC2G0120500	0.711248	0.957045	0.732902	5.18692	1.3126	17.4885	2.31266	1.54613	0.81845	18.5228	5.09885	6.64138
RC2G0120600	2.01217	3.36093	2.80777	3.26307	1.91716	2.31646	0.632849	0.888492	0.783877	0.92025	0.647702	0.756992
RC2G0120700	0	0	0	0	0	0	0	0	0	0	0	0
RC2G0120800	0	0	0	0	0	0	0	0	0	0	0	0
RC2G0120900	0	0	0	0	0	0	0	0	0	0	0	0
RC2G0121000	0.267283	0	0	0.133368	0.133594	0.302969	0	0	0	0	0	0
RC2G0121100	0	0	0	0	0	0.225423	0	0	0	0	0	0
RC2G0121200	7.62822	7.58559	9.30764	6.19628	8.33483	7.74179	0	0	0	0	0	0
RC2G0121300	7.58793	8.00283	6.50063	3.63943	4.99801	3.00035	0.0591996	0.0593669	0	0	0	0
RC2G0121400	0	0	0.247544	0	0	0	1.11589	1.34285	1.3269	1.29812	1.30523	0.667393
RC2G0121500	0	0	0	0	0	0	0	0	0	0	0	0
RC2G0121600	0.255692	0.579797	0.951443	0.340223	0.2556	0.48305	0.171558	0.172043	0.17	0.332625	0	0
RC2G0121700	0	0	0	0	0	0	0	0	0	0	0	0
RC2G0121800	0	0	0	0	0	0	0.100076	0	0	0	0	0
RC2G0121900	0	0	0	0	0	0	0	0	0	0	0	0
RC2G0122000	0	0	0	0	0	0	0	0	0	0	0	0
RC2G0122100	1.71923	2.67323	1.63132	14.1975	5.49957	40.5344	12.3716	9.9773	4.20072	96.4499	40.8151	64.2906
RC2G0122200	1.08374	1.93559	4.41412	1.81227	1.49327	2.15806	2.09299	1.00511	1.43134	2.68628	1.55163	2.52707
RC2G0122300	0	0	0	0	0	0	0.0591996	0.178101	0	0	0	0
RC2G0122400	0	0	0	0	0	0	0	0	0	0	0	0
RC2G0122500	0	0	0	0	0	0	0	0	0.0572509	0	0	0
RC2G0122600	0.528646	0.616493	0.0590135	2.00473	0.792685	0.89884	2.34101	4.10834	3.11057	3.40415	2.28186	1.43194
RC2G0122700	0.179626	0.0581875	0	0	0	0	0	0	0	0	0	0
RC2G0122800	0	0	0	0	0	0	0	0	0	0	0	0
RC2G0122900	2.54233	1.853	2.23496	0.665992	1.33424	1.22475	3.1024	1.25088	1.48957	4.12375	1.02879	1.68971
RC2G0123000	45.4657	50.2092	70.7097	34.2356	39.665	52.8244	44.9263	27.1154	51.4227	66.438	55.854	37.008
RC2G0123100	0	0	0	0	0	0	0	0	0	0.0889017	0.178777	0
RC2G0123200	0	0	0.259004	0	0	0	0	0	0	0.113185	0	0
RC2G0123300	23.1508	33.4051	25.3555	126.596	55.7801	58.0733	1.61363	4.53583	4.21547	27.3988	3.16955	9.72394
RC2G0123400	14.3608	17.2622	20.4133	24.1576	19.8821	22.8413	15.3421	12.447	11.5163	14.522	11.7133	11.9457
RC2G0123500	0	0	0	0	0	0	0	0	0	0	0	0
RC2G0123600	17.791	8.76653	8.112	3.5009	2.00391	6.24873	0	0	0	0	0.983274	0
RC2G0123700	0.547712	0.532273	0	1.09318	0	0	0	0	0	0	0	0
RC2G0123800	0	0	0	0	0	0	0	0	0	0	0	0
RC2G0123900	1.37775	2.17573	3.26826	0.687462	1.54941	1.95212	1.73327	1.91198	0.343505	0.336054	0.337895	1.03664
RC2G0124000	0	0	0	0	0	0	0	0	0	0	0	0
RC2G0124100	0	0.0877531	0.151202	0	0	0	0	0	0	0	0	0
RC2G0124200	0	0.0385613	0	0	0	0	0	0	0	0	0	0
RC2G0124300	0	0	0	0	0	0	0.185264	0	0	0	0	0
RC2G0124400	4.56505	5.18117	4.64967	5.38702	5.06306	7.96955	3.25299	3.43033	4.48624	5.62433	5.06674	6.3849
RC2G0124500	6.13588	5.06676	5.50342	3.57487	5.4955	7.31692	4.06931	5.97803	4.49219	8.02821	6.26289	6.83168
RC2G0124600	0.267998	0.0651109	0	0	0	0	0	0	0.133636	0.261476	0	0
RC2G0124700	0	0	0	0	0	0	0	0	0	0	0	0
RC2G0124800	0	0.154613	0.710411	0	0	0.180339	0.160121	0.160573	0.634667	0.620901	0	0
RC2G0124900	0	0	0.272238	0	0	0	0	0	0	0	0.239239	0.122328
RC2G0125000	4.23079	4.07415	4.42235	2.9171	2.49912	4.35968	4.18059	2.79494	4.06591	5.14101	4.18816	2.77816
RC2G0125100	0.0418677	0	0.18695	0	0.125558	0.0949151	0.210685	0.126768	0.0835088	0	0	0
RC2G0125200	0	0	0.228346	0	0	0.115932	0.308804	0.206451	0	0	0.100334	0
RC2G0125300	9.31181	9.83486	10.6115	17.1012	11.5063	11.0315	6.21527	6.42863	8.6417	8.17035	9.07149	11.7745
RC2G0125400	17.9385	18.2682	15.0605	11.7853	10.6845	10.4633	10.1929	10.7498	15.7655	14.0015	17.2311	19.0085
RC2G0125500	8.11578	8.17912	5.76531	5.80847	7.37534	6.96919	11.8257	10.0941	9.15664	9.67787	8.39053	6.93569
RC2G0125600	156.98	219.228	126.25	291.184	206.887	250.314	21.9824	61.4	45.6368	42.1629	58.957	97.798
RC2G0125700	34.7343	39.8606	41.1928	23.8534	34.4331	38.4714	29.1436	27.4039	27.1865	19.657	24.5818	24.3778
RC2G0125800	0	0	0	0	0	0	0	0	0	0	0	0
RC2G0125900	323.622	274.169	269.679	166.757	296.232	223.592	108.728	149.906	214.766	82.9876	207.361	230.112
RC2G0126000	18.4398	23.3919	22.4613	19.0145	20.0871	20.6597	17.9407	16.1869	16.2342	23.2243	19.922	27.655
RC2G0126100	0	0	0	0	0	0	0	0	0	0	0	0
RC2G0126200	0	0	0	0	0.273758	0	0	0.82919	0	0.534382	0.805962	0.274737
RC2G0126300	0.142172	0.103623	0.27774	0.0709402	0	0.0402884	0.21463	0	0.10634	0.138712	0.104604	0.0356574
RC2G0126400	7.11042	6.24397	4.68598	7.18133	6.59405	5.82633	17.0713	8.38687	8.11641	15.5464	10.9253	13.2353
RC2G0126500	2.31908	1.83352	2.76433	3.29496	2.78975	2.0495	4.0746	3.09434	2.6264	4.71702	3.70174	3.31236
RC2G0126600	28.0174	27.6111	35.1527	22.4467	23.3526	26.1221	32.328	26.6046	27.3906	22.4844	20.672	19.0023
RC2G0126700	19.2669	23.247	29.7245	21.0637	23.9127	16.6862	15.0334	19.7734	24.7201	19.9597	17.8391	19.0032
RC2G0126800	19.8734	17.1673	18.9698	18.1081	19.9623	21.3297	19.4216	19.9609	25.373	27.2581	18.9308	20.419
RC2G0126900	10.7279	9.00111	10.2351	11.6396	12.5946	14.8468	10.7969	9.47402	11.4142	13.2965	11.3808	10.9189
RC2G0127000	38.4898	41.4606	36.5266	36.0485	35.426	29.9139	27.8486	26.7592	29.2045	31.8388	26.7321	32.8788
RC2G0127100	0	0	0	0	0	0	0	0	0	0	0	0
RC2G0127200	0	0.309225	0	0.158771	0.795201	0.901693	0.480362	0.321147	0.476	0.465675	0.936451	0.478828
RC2G0127300	23.7326	25.7568	30.22	32.7232	23.8821	24.0656	21.1804	22.789	23.7148	25.9587	22.6158	26.4866
RC2G0127400	0.282889	0.352235	0.473691	0.282309	0.362322	0.310638	0.578316	0.428271	0.599513	0.793513	0.424946	0.416831
RC2G0127500	4.2705	4.39425	5.88893	13.6627	4.39453	8.11524	2.14899	4.31012	3.75789	9.68115	5.05191	5.41831
RC2G0127600	4.9119	5.32689	7.70831	15.629	10.9589	11.2968	19.7024	8.54984	3.26574	13.1963	8.10084	5.21337
RC2G0127700	0	0	0	0	0	0	0	0	0	0	0	0
RC2G0127800	27.2559	22.6782	24.5781	25.8473	23.0713	32.1821	31.3394	33.0549	27.8397	33.6338	26.271	20.9855
RC2G0127900	50.6196	45.55	43.919	44.276	44.2881	50.9332	22.4926	30.5518	29.4979	32.961	20.8274	18.5813
RC2G0128000	37.7853	38.1012	37.7009	48.1775	42.1589	45.0568	15.6909	25.4801	25.8445	17.4949	21.363	23.1467
RC2G0128100	0.0987824	0.0639986	0.477847	0.19716	0.0329157	0.186619	0.099418	0.132932	0	0.160631	0	0
RC2G0128200	0.0428889	0.02084	0.0239387	0	0	0	0.755384	0.238077	0.0855456	0.585831	0.420742	0.193621
RC2G0128300	18.343	16.5237	22.8699	27.3095	20.8964	20.2857	28.5006	18.3929	17.4024	32.423	27.5176	30.6202
RC2G0128400	11.2342	10.9175	11.6737	10.6943	8.66156	7.97009	7.21689	7.9007	9.8927	10.9996	9.94607	12.9289
RC2G0128500	0	0.0534024	0	0	0	0	0.276524	0.0554612	0.0548026	0.160842	0.0539076	0
RC2G0128600	0	0	0	0	0	0	0	0.22784	0	0	0	0
RC2G0128700	0	0	0	0	0	0	0	0	0	0	0	0
RC2G0128800	0.747198	0.98547	0.417054	0.505987	0.426817	0.39323	6.15033	5.79064	3.91217	4.19182	4.31949	4.2299
RC2G0128900	27.6275	26.8763	43.1393	69.6496	44.506	54.425	13.9169	25.7631	17.9815	23.6861	24.7908	25.1527
RC2G0129000	16.3613	15.8141	23.069	36.1269	18.654	28.8377	20.9466	20.738	25.3134	34.1121	27.8209	30.2549
RC2G0129100	1.71965	2.14866	3.42799	0.858064	2.33298	1.25309	3.09057	2.2315	1.96	1.43812	1.80749	1.47873
RC2G0129200	11.276	10.7396	11.5476	23.7561	14.6118	23.1961	6.91907	8.78676	6.88827	7.58514	7.97334	9.47527
RC2G0129300	1.89116	2.22662	2.15172	1.48805	1.7087	1.60774	0.732047	0.477175	0.25389	0.319349	0.392453	0.437825
RC2G0129400	1.44843	1.21992	1.7247	4.5291	7.4326	3.83089	34.9859	33.0382	32.1644	89.5012	112.726	94.7415
RC2G0129500	2.09707	1.41409	3.05762	9.60964	10.5671	13.3891	97.6887	121.894	66.6258	129.693	192.33	173.887
RC2G0129600	4.99024	5.9687	12.3555	3.72436	3.02718	6.35751	1.54534	1.78646	2.82865	2.03906	2.3222	2.03247
RC2G0129700	24.087	27.9777	30.9525	19.0121	21.0459	26.6496	28.4554	33.3428	32.7956	32.2322	26.0401	22.8559
RC2G0129800	7.05363	5.20457	12.0541	7.34333	3.83023	6.61346	2.19105	24.0379	19.5404	2.20903	11.2765	10.0903
RC2G0129900	3.7525	3.83866	3.80315	4.38536	3.99794	4.70124	1.39139	0.697663	0.443172	0.674427	0.823431	1.04021
RC2G0130000	35.722	35.8476	35.1282	24.1923	39.0296	26.5538	93.3104	52.0509	45.8537	49.2939	43.79	38.76
RC2G0130100	0	0.432915	0	0	0	0.757422	2.01752	0.449605	0	1.30389	0.218505	0
RC2G0130200	0.208815	0.202929	0.233104	0	0	1.65686	1.05079	0.632257	3.12375	1.8336	1.22909	0.628461
RC2G0130300	0	0	0	0	0	0	0	0	0	0	0	0
RC2G0130400	11.179	11.9701	12.2186	10.4861	8.54899	10.7857	19.6523	13.5805	12.9826	21.2158	17.1801	17.7741
RC2G0130500	0.125446	0	0	0	0	0	0	0	0.125106	0.0611964	0	0.0629248
RC2G0130600	0.0406123	0.0394676	0	0	0.324782	0	0	0	0	0	0	0
RC2G0130700	0.0563097	0	0	0.0561942	0	0.255311	0.453376	0.0568321	0.0561573	0	0.0552401	0.0564909
RC2G0130800	0	0	0	0	0	0	0	0	0	0	0	0
RC2G0130900	1.63089	1.48123	1.51432	0.547586	0.609461	1.03662	1.2272	1.35374	1.85449	1.85888	1.73449	1.17741
RC2G0131000	221.727	199.049	215.978	245.653	217.647	220.117	208.786	204.674	204.983	240.225	211.773	248.209
RC2G0131100	13.6165	12.1578	10.2067	7.26033	7.17436	6.60284	60.1348	22.5492	22.0118	50.9582	39.5673	36.0248
RC2G0131200	10.2946	10.0687	7.87071	3.99706	6.78337	7.27906	5.49688	6.74853	7.39466	6.00703	6.49454	8.26879
RC2G0131300	0.379664	0.442754	0.423825	0.985102	0.68315	0.430354	2.59832	0.766372	0.227182	2.22254	0.446943	0.152354
RC2G0131400	0	0	0.0431008	0	0	0	0.388583	0	0.0385054	0.828744	0.075753	0.232405
RC2G0131500	0.629686	0.539944	0.496185	0.628395	0.148108	0.167943	24.1193	1.90659	1.73619	22.5507	5.85023	2.71265
RC2G0131600	1.01861	0.19798	0.227418	0.406609	0	0	0	0	0	0	0	0
RC2G0131700	0.550256	0.658148	0.756011	1.22498	0.550059	0.767658	1.44839	0.427201	0.633192	1.89967	0.871991	0.849272
RC2G0131800	38.1048	42.9584	36.1223	22.3037	29.1687	24.2122	28.9166	43.4974	57.7072	46.5982	44.5893	48.1505
RC2G0131900	0.321254	0	0	0	0	0	0	0	0	0	0	0
RC2G0132000	0.273856	0	0	0	0	0	50.3002	0.967388	0.136557	30.8605	15.7163	2.06053
RC2G0132100	0.0754185	0	0	0	0	0	27.9326	0.685064	0	17.1816	7.73154	1.58889
RC2G0132200	3.41381	3.04676	4.48492	2.80424	3.71438	3.44841	4.65115	3.60955	4.33098	3.01351	2.36933	3.23841
RC2G0132300	0	0	0	0	0	0	0	0	0.26871	0	0	0
RC2G0132400	10.8358	7.45901	7.72812	6.45812	8.12395	8.70012	5.45276	4.25302	6.15369	3.3772	4.5768	3.01963
RC2G0132500	0	0	0	0.57486	0	0	0	1.16277	0.574483	0	1.1302	1.73369
RC2G0132600	10.1756	12.8844	13.2092	11.8086	10.8677	11.1585	7.80589	7.66068	7.47055	7.43787	4.9749	6.11836
RC2G0132700	27.6745	30.894	35.2231	36.1364	29.036	36.4377	26.8469	26.8202	28.0388	31.8261	27.8301	32.5381
RC2G0132800	60.6049	52.0169	58.5469	52.5975	57.0017	57.981	85.6708	66.7002	59.7952	75.0074	75.9687	64.4809
RC2G0132900	0	0	0	0	0	0	0	0	0	0	0	0
RC2G0133000	80.2467	80.802	82.7639	85.7759	82.3143	75.9287	113.167	82.8588	82.5208	133.388	91.3083	84.4343
RC2G0133100	0.0299914	0.029146	0.0669597	0.0598598	0	0.0339956	0.0301844	0.242157	0.0897307	0	0	0.0902638
RC2G0133200	0	0	0	0	0	0	0	0	0	0	0	0
RC2G0133300	10.5342	10.4481	10.0911	6.39895	9.59061	8.4158	4.46397	4.54958	6.34667	3.52784	3.61811	4.13533
RC2G0133400	5.63462	7.47656	4.41511	3.83882	5.30764	3.50052	2.61733	2.95281	4.21453	4.22884	4.19885	3.9678
RC2G0133500	18.3574	15.6991	11.2709	6.4119	12.8456	10.1961	7.7597	7.41107	14.8292	5.37318	9.36451	6.44576
RC2G0133600	0	0	0	0	0	0	0	0	0	0	0	0
RC2G0133700	5.03189	5.51572	3.48	1.65695	2.40496	1.57476	10.6912	7.54092	8.21172	9.88498	10.338	9.22933
RC2G0133800	248.123	214.932	211.784	156.371	236.135	215.151	229.861	279.783	276.691	187.314	238.594	198.459
RC2G0133900	2.27974	3.8677	3.49386	3.27763	3.93983	5.7814	26.6384	6.82467	5.70319	18.4349	33.8877	19.3045
RC2G0134000	0.0855215	0.110814	0	0	0.199479	0.0646265	0.573812	0.143858	0.22744	1.39067	0.251691	0.142995
RC2G0134100	27.2599	28.779	29.7525	31.3717	40.0781	40.2811	28.0466	33.0307	20.2949	22.6699	18.3991	18.6634
RC2G0134200	0	0	0	0	0	0	0	0	0	0	0	0
RC2G0134300	70.8974	72.2578	81.3204	85.5658	81.6357	82.6736	92.3583	66.6358	55.3271	94.9817	63.2477	59.9233
RC2G0134400	10.8355	10.5529	15.6866	8.23589	11.5005	13.6528	12.831	14.6209	13.2179	10.4114	15.1672	15.0866
RC2G0134500	11.5985	9.82498	9.41646	6.22066	4.89816	5.72988	4.40085	3.22389	6.77328	7.44332	6.44969	6.5024
RC2G0134600	0.372864	0.872332	0.66289	0.606383	0.938727	0.892251	1.08409	1.18472	0.92275	0.579368	1.3141	0.568022
RC2G0134700	4.17328	4.51411	5.02329	4.5993	5.2238	5.20351	0.63915	0.842399	0.796206	1.11529	1.4062	0.964763
RC2G0134800	0.0579204	0.450302	0.387945	0.34681	0.405297	0.459574	2.3463	0.467662	0.490991	1.87898	2.76999	2.39691
RC2G0134900	69.1758	63.048	75.8796	65.1037	64.8835	69.5515	52.556	40.5373	40.9554	55.0556	41.5842	48.6181
RC2G0135000	0.717591	0.697363	1.39539	1.31674	1.11071	1.25946	4.26336	1.86903	1.47747	3.00377	2.1573	2.09003
RC2G0135100	36.4477	29.5169	28.0935	48.6597	43.8083	32.8298	24.3456	26.5493	28.0732	49.1605	48.3656	42.1695
RC2G0135200	9.70837	9.31553	10.4725	16.2154	14.1385	12.4409	7.77552	6.47729	5.29967	9.09321	5.97503	8.55036
RC2G0135300	6.19767	7.19987	5.4076	7.0736	7.61969	7.02513	10.0016	7.98073	4.4403	8.93124	8.38613	7.43255
RC2G0135400	15.133	27.443	42.1883	77.1123	61.8145	65.7474	3.7369	16.4078	2.28183	8.18522	10.3958	4.93306
RC2G0135500	0	0.124401	0.107174	0	0.0639817	0	0	0	0	0	0	0
RC2G0135600	3.19418	4.81678	3.81163	2.58308	5.34008	2.9964	3.71357	3.2794	3.40523	6.71647	4.70027	5.52494
RC2G0135700	7.15937	6.29494	10.1804	5.7838	10.9056	5.41016	10.8082	7.05375	4.76	8.14932	7.35783	8.636
RC2G0135800	29.745	31.1361	23.0491	28.8156	44.562	35.9581	6.28983	9.34164	20.7494	10.8829	24.446	31.5471
RC2G0135900	0	0	0	0	0	0	0	0	0	0	0	0
RC2G0136000	0.114769	0.185889	0.512472	3.85595	0.535395	0.867277	0	0	0.0763053	0.559877	0.0375295	0.422173
RC2G0136100	9.63762	7.08874	7.29899	5.88386	4.53373	9.42494	5.09706	5.26404	7.46308	8.1862	7.22996	5.30827
RC2G0136200	1406.31	1241.39	1195.02	722.29	1108.7	891.975	1098.74	1665.45	1545.72	884.903	1317.97	1076.78
RC2G0136300	5.67668	6.17962	6.69054	9.65246	4.82223	9.88663	6.7921	6.66375	10.0106	11.6238	8.62815	10.9255
RC2G0136400	37.6938	48.4056	19.8778	123.353	110.472	56.3905	6.83593	8.09042	12.9985	14.2688	42.0203	77.4105
RC2G0136500	5.94501	5.699	5.67556	7.463	5.21683	5.67152	7.87841	6.62462	6.1972	9.81593	6.57099	9.20259
RC2G0136600	5.99239	7.00466	8.36175	9.67536	8.16595	8.81096	5.09217	5.64859	4.93316	6.2878	6.65498	8.33695
RC2G0136700	58.9657	58.3376	53.685	64.1283	50.2014	73.0456	29.568	37.405	38.8503	56.7709	46.4395	62.4361
RC2G0136800	0.550721	0.458741	0.263476	1.64878	1.25834	1.07014	0	0.397022	0.156923	0.153519	0.30872	0.315711
RC2G0136900	20.8203	22.8415	28.2562	102.168	60.7441	28.4674	90.4701	46.7029	50.7407	134.505	78.7617	48.293
RC2G0137000	0.311277	0	0	0.931916	0	0.352836	0	0	0	0	0	0
RC2G0137100	0	0	0	0	0	0	3.68334	0.774497	0.117738	2.41888	1.67933	1.00672
RC2G0137200	0.204387	0.0397251	0.22816	0.285555	0.122588	0.27801	1.06965	0.330053	0.489201	2.2733	0.481211	0.410089
RC2G0137300	26.0954	26.7826	32.9122	30.4661	26.7912	29.4121	13.8065	20.137	22.1106	16.1453	14.902	18.6337
RC2G0137400	0.354927	0.0689844	0	0.0708397	0	0.321851	2.42903	2.07767	0.920311	4.0862	1.3231	1.70913
RC2G0137500	12.6248	13.6585	15.3002	11.3808	13.5964	15.6544	15.9352	13.8331	14.3645	16.6049	14.4378	13.6451
RC2G0137600	0	0	0	0	0	0	0	0	0	0	0	0
RC2G0137700	26.7511	25.2422	25.9087	23.0375	21.5858	26.2374	21.4198	20.5395	24.3548	25.2816	23.4998	24.5618
RC2G0137800	27.5457	30.2895	31.5051	21.2922	24.2729	19.6725	37.2176	42.6661	62.8819	48.5076	56.1536	50.7561
RC2G0137900	7.10664	7.89293	8.44839	7.921	9.50287	7.95084	7.33813	6.42737	7.27149	5.58296	6.06624	3.88882
RC2G0138000	10.4373	14.3291	10.9116	5.86928	7.53535	4.69477	4.91875	3.17696	9.66555	9.05181	7.15108	7.47921
RC2G0138100	0	0	0	0	0	0	0	0	0	0	0	0
RC2G0138200	15.4437	13.4067	15.1276	18.5188	15.1635	17.9553	14.3758	12.5065	12.358	17.063	13.3239	14.9728
RC2G0138300	7.7745	7.09041	10.9486	9.42963	13.0326	12.3375	19.5011	9.17452	8.58845	14.1203	11.6162	9.8394
RC2G0138400	9.42312	8.67159	11.6784	7.40789	10.2272	9.19893	13.8966	9.85991	10.0881	12.496	10.9798	10.0708
RC2G0138500	0	0	0	0	0	0	0.750566	0	0.595	0.582094	0.438962	0.598535
RC2G0138600	1.12199	1.61903	1.59409	2.44296	1.22355	1.7728	2.97701	2.05891	2.10228	3.31723	2.46819	4.22954
RC2G0138700	0	0	0	0	0	0	0.132268	0	0	0	0	0
RC2G0138800	7.85808	8.14357	7.78933	10.1848	5.867	7.8354	15.4235	10.432	14.7631	26.8498	17.8486	14.9162
RC2G0138900	34.6058	44.9566	50.2403	36.0558	27.5134	32.8239	16.9631	17.3729	17.2561	23.7919	19.8766	21.4059
RC2G0139000	15.7015	19.4842	20.2204	17.9997	14.3443	15.8299	10.4525	11.707	14.7243	15.1694	10.8516	13.4246
RC2G0139100	866.795	988.705	630.731	243.239	236.27	241.977	90.5814	144.9	193.159	407.702	206.63	340.826
RC2G0139200	0.641642	0.590737	0.791672	1.28065	0.270068	0.497633	3.05891	1.63603	1.07774	5.50244	3.54482	2.98138
RC2G0139300	128.546	101.137	125.972	128.35	112.942	118.898	167.322	119.497	115.822	156.52	124.288	120.912
RC2G0139400	23.5505	22.247	14.0634	4.46661	14.3437	8.08753	52.7831	47.4849	30.8518	36.3862	36.2626	28.1561
RC2G0139500	0	0	0	0	0	0	0.238791	1.75609	2.4451	0.334375	0.775861	0.343819
RC2G0139600	13.5027	13.3744	16.2327	20.4716	18.6893	11.1847	2.61337	4.97944	8.80477	5.82698	4.83995	9.37808
RC2G0139700	27.6701	29.982	32.3222	21.4674	27.4851	27.1627	9.89961	7.92439	8.96554	6.7207	6.61434	6.58841
RC2G0139800	146.995	39.386	40.1916	33.9751	47.8362	25.6592	120.493	133.044	141.631	71.0626	66.2959	9.70111
RC2G0139900	139.157	141.454	127.784	94.6377	111.642	96.7836	100.219	107.182	100.438	90.8249	106.827	102.519
RC2G0140000	47.4729	44.7566	39.9709	63.9393	52.6106	51.1077	32.8577	29.893	30.2451	33.614	33.7032	34.046
RC2G0140100	0.0431659	0	0.0481868	0.0861548	0	0.195716	0.0868873	0.130699	0.0430491	0	0.169384	0.0433048
RC2G0140200	0	0.0317077	0	0	0	0.0369835	0	0	0	0.0318333	0	0
RC2G0140300	0	0	0	0	0	0	0.385023	0	0	0	0	0
RC2G0140400	0	0	0	0	0	0	0	0	0	0	0	0
RC2G0140500	0.967483	0.564127	0.576009	0.643666	0.773709	0.146221	2.53164	1.95292	2.89459	1.82494	1.96149	2.78238
RC2G0140600	0	0	0	0	0	0	0	0	0	0	0	0
RC2G0140700	0	0	0.282907	0	0	0.0718163	0	0	0	0	0	0.0635612
RC2G0140800	16.9571	23.5941	26.9442	18.4779	21.059	25.9137	33.1341	23.3596	26.521	19.3095	23.91	16.5852
RC2G0140900	0	0	0	0	0	0	0	0	0	0	0	0
RC2G0141000	31.1706	33.6779	30.9416	43.7108	40.9551	36.4254	19.38	19.2778	20.3209	21.1245	20.3247	27.994
RC2G0141100	29.5346	26.9905	28.2658	32.2806	24.1501	28.4086	19.2658	23.3964	26.5579	29.2836	24.4145	30.7767
RC2G0141200	17.7399	18.4338	20.6695	20.4138	19.1341	19.6441	11.1072	9.59399	10.1895	11.4196	9.62128	12.0016
RC2G0141300	29.5058	26.8484	24.5491	28.5079	29.5504	36.4515	25.8585	33.5159	35.4323	30.1354	30.3004	26.4965
RC2G0141400	7.19803	6.99513	10.9956	18.2552	14.4991	12.76	15.7959	10.3237	10.5249	18.006	10.5123	14.8225
RC2G0141500	50.0219	51.6179	52.3873	58.3068	34.4187	29.9262	15.6911	13.938	21.282	31.0325	25.6546	26.6743
RC2G0141600	0	0	0	0	0	0	0	0	0	0	0	0
RC2G0141700	51.0231	55.0764	44.2954	26.8793	35.2127	29.4553	39.9353	31.6805	52.695	48.0106	40.3426	38.4836
RC2G0141800	0	0	0	0	0	0	0	0	0	0	0	0
RC2G0141900	0	0	0.0624733	0	0	0	0.394267	0.0564831	0.0279062	0.791726	0.0823512	0.112288
RC2G0142000	3.73422	2.70732	2.38204	1.03516	1.45168	1.88124	8.59028	4.6363	4.19702	13.7637	6.13456	5.67882
RC2G0142100	7.71163	8.63679	9.58737	7.59639	7.56943	8.94451	9.28542	8.70831	8.80363	10.0514	7.74108	9.73553
RC2G0142200	0.118058	0.143413	0.0988425	0.0883619	0.0590078	0.13382	0.118818	0.0297883	0.117738	0.287962	0.231631	0.266485
RC2G0142300	26.4638	40.6263	37.1105	34.7346	40.6965	26.5617	21.2884	32.6693	26.548	18.0159	23.9688	25.0131
RC2G0142400	0	0	0	0	0	0	0	0	0	0	0	0
RC2G0142500	16.8446	23.4517	19.504	21.251	21.5557	12.966	10.6106	21.1908	20.9392	11.918	19.4545	15.94
RC2G0142600	0	0	0	0	0	0	0	0	0	0	0	0
RC2G0142700	31.1516	31.6987	31.8394	56.4222	52.2714	42.7626	37.2051	31.9	27.9404	49.2906	46.1375	52.9151
RC2G0142800	9.34399	10.4916	10.7968	16.3827	12.2435	14.5202	18.7611	14.1578	12.4016	18.6901	14.4964	19.1945
RC2G0142900	23.7196	26.2129	26.4493	17.0724	18.6489	18.1722	33.8278	35.0357	36.399	32.7167	29.6527	29.1396
RC2G0143000	8.44155	7.66141	9.7213	8.20637	5.86817	7.89134	11.694	13.4653	10.6927	10.0348	9.47103	8.05501
RC2G0143100	0.506218	0.819915	0.706374	0.420984	0.253018	1.57796	0.297194	0.851525	0.252424	0.0823164	0.206918	0.380886
RC2G0143200	19.5838	21.0649	22.8801	15.6977	19.5296	18.8999	141.8	76.1408	47.972	130.88	76.446	53.8433
RC2G0143300	20.4572	25.7839	23.7342	10.2522	17.5922	16.3028	25.8933	22.6305	21.7382	19.0006	26.2031	21.4192
RC2G0143400	0.157102	0	0	0	0	0	0	0	0	0	0	0
RC2G0143500	0	0	0	0	0	0	0	0	0	0	0	0
RC2G0143600	34.3197	30.6397	38.5949	24.7532	35.5123	29.9134	24.9636	20.0402	25.1798	23.2101	21.4702	21.7018
RC2G0143700	0	0	0	0	0	0	0.0988982	0.0495888	0	0.0958744	0.0963994	0
RC2G0143800	0.129297	0.100522	0.0866019	0.0258064	0	0.029312	0.780775	0.991776	0.825263	1.2615	0.659575	0.804223
RC2G0143900	0.25532	0	0.285017	0	0.0729224	0	0.110127	0.110438	0.0363755	0.284692	0.286252	0.329325
RC2G0144000	13.7909	12.9212	12.2276	12.3797	9.5644	9.42415	11.6549	12.154	15.5303	15.5154	12.8492	15.755
RC2G0144100	10.5121	10.2157	11.3709	9.18935	8.71618	7.48185	10.3337	9.70489	12.5153	9.46116	12.7106	13.1619
RC2G0144200	26.8193	27.7966	29.7176	28.1927	25.379	31.5482	26.0168	30.0683	29.2941	28.9594	26.8715	27.8997
RC2G0144300	0.204972	0.564383	0.0762711	0	0.170749	0	0.103145	0.0689579	0.953947	0.566619	0.134052	0.376991
RC2G0144400	0	0	0	0	0	0	0.017679	0	0	0	0	0
RC2G0144500	19.6607	30.533	15.9228	12.3109	18.883	12.8907	1.35795	1.75087	2.11454	3.94929	3.78182	6.57467
RC2G0144600	10.0527	9.48199	11.3045	10.4747	14.852	14.4949	13.837	13.6523	12.4581	14.2793	13.1973	11.8648
RC2G0144700	8.78792	11.2107	13.8192	38.8808	17.4336	29.421	2.21796	1.48282	3.60876	12.9274	3.12278	7.75171
RC2G0144800	0.69041	0.394676	1.67744	7.37629	2.76065	5.80036	1.14446	1.06572	0.607536	4.31901	1.11555	4.35951
RC2G0144900	1.11471	1.39925	1.86656	2.03945	1.62504	1.42148	2.384	1.31256	0.972734	2.49238	1.68587	1.81724
RC2G0145000	8.74383	9.69497	15.1326	6.03199	4.86898	8.51435	5.55173	4.79746	12.0561	10.0197	8.05962	5.82835
RC2G0145100	0	0.0690822	0	0.14188	0	0	0	0	0	0	0	0
RC2G0145200	0.0997326	0.0969213	0.0556665	0	0.149545	0.0565241	0.70262	0.301974	0.248657	0.389221	0.244596	0.400214
RC2G0145300	0	0.614663	0.332263	0.111387	0.148768	0	0	0	0	0	0	0.0746502
RC2G0145400	15.107	18.4162	14.9526	11.8102	12.8953	15.9162	15.8169	11.5602	12.5235	15.6675	15.4173	13.6286
RC2G0145500	21.2672	25.9105	26.657	17.2849	20.9757	19.6007	10.802	10.6893	11.9216	10.6657	9.52634	9.20082
RC2G0145600	7.4292	6.60794	3.79525	5.52906	4.78319	5.99467	1.7742	3.43135	3.89291	1.22854	2.09996	0.757943
RC2G0145700	3.63968	5.53237	5.20902	3.16655	2.89204	3.70248	2.81777	1.41287	2.88525	4.09742	3.57055	3.83865
RC2G0145800	0	0	0	0	0	0	0	0	0	0	0	0
RC2G0145900	27.0687	20.8339	23.9317	25.1286	18.5987	24.2608	19.7458	17.5426	18.555	20.1657	14.1007	15.6479
RC2G0146000	9.96875	9.68775	9.50961	6.33074	7.06622	5.23895	3.55711	4.48182	6.77848	5.65884	4.80079	8.90983
RC2G0146100	0.875583	0.716549	0.694488	0.57486	0.691002	0.888012	1.53053	1.06975	1.30982	2.0008	1.33364	1.04021
RC2G0146200	0.231303	0.574445	0.659862	0.153886	0.0770733	0.116527	0.077597	0.181571	0.410092	0.0752245	0.302546	0.360962
RC2G0146300	0.0643333	0.12504	0.143632	0	0.0643102	0.145845	0.0647472	0.12986	0.128318	0	0.126223	0.0645403
RC2G0146400	0.102486	0	0	0	0	0	0	0	0	0	0	0
RC2G0146500	0	0	0.142595	0	0	0	0.0857061	0.0859483	0	0.166171	0.0417703	0.384445
RC2G0146600	0	0	0	0	0	0	0	0	0	0	0	0
RC2G0146700	7.5251	7.38838	2.68466	4.14193	4.80813	3.60538	9.44738	11.549	25.1834	33.6822	64.4608	87.1285
RC2G0146800	13.7313	14.9185	18.0826	14.5736	13.3278	17.5137	11.9135	12.0981	16.0552	13.7132	12.9327	13.5005
RC2G0146900	13.5856	11.4423	15.3904	3.01282	8.14842	12.7758	27.1434	9.44577	12.5452	41.9248	33.8617	17.6676
RC2G0147000	14.0918	14.2652	19.3551	23.7828	17.9537	30.1455	9.14212	13.4556	13.3992	14.4565	9.69043	11.8502
RC2G0147100	0.309515	0.526383	0.921377	0.5148	0.48989	0.760151	1.60945	0.676837	1.31188	1.28342	0.531363	0.983285
RC2G0147200	12.9777	12.6119	10.7652	9.06067	10.8707	9.47747	22.0957	13.9265	13.3007	26.4248	20.38	19.1948
RC2G0147300	0	0.117925	0.13546	0	0.121302	0	0	0	0.121017	0.118392	0	0
RC2G0147400	0.777848	1.40385	2.48092	1.99608	2.33271	1.13361	7.94036	4.26178	3.21379	2.38517	4.03339	4.23619
RC2G0147500	0.637347	0.488986	0.486803	0.301282	0	0.152093	0.270083	0.169279	0.568715	0.229097	0.13163	0.201915
RC2G0147600	0	0	0	0	0	0	0.174526	0	0	0	0	0
RC2G0147700	0.762322	0.987778	1.44984	0.788935	1.27008	2.11225	1.6197	2.42217	2.5342	1.68037	0.858634	1.3596
RC2G0147800	0.719495	0.403393	1.01943	0.690404	0.55326	1.69385	1.4204	0.279296	0.165588	3.72592	1.16733	0.777335
RC2G0147900	2.64323	0.856241	2.20317	0.844099	0.8103	1.43814	5.10765	2.27648	1.75738	5.26095	2.97333	3.46494
RC2G0148000	0.555811	0	0.41364	1.29423	0.370408	0.315009	1.11877	0.280484	0.184769	0.361523	0.272627	0.929333
RC2G0148100	9.9349	8.4247	11.326	15.8288	11.5802	16.5442	4.40102	4.95546	4.07414	6.81137	5.11769	6.465
RC2G0148200	0	0	0	0	0	0	0	0	0	0.0336054	0	0
RC2G0148300	7.08895	6.41009	8.83064	5.013	5.16229	5.82701	7.98504	4.85668	6.97613	9.73338	5.31935	5.15721
RC2G0148400	0.167387	0.0976011	0.597941	0.133635	0.301188	0.341523	0.134771	0.033788	0	0.0653252	0.0328415	0.0671702
RC2G0148500	0.0321873	0	0	0	0	0.0729694	0	0.0974578	0	0	0	0
RC2G0148600	0	0	0	0	0	0.0760464	0.0675208	0	0	0.0327282	0	0
RC2G0148700	0	0	0	0	0	0	0	0	0	0	0	0
RC2G0148800	0	0	0	0	0	0	0	0	0	0	0	0
RC2G0148900	0	0	0	0	0	0	0	0.033016	0	0.0638328	0.0320912	0
RC2G0149000	0.873475	0.0353689	0.0812561	0.254241	0	0	0.256403	0.110197	0	0.426108	0.10711	0.146048
RC2G0149100	3.98945	4.38638	6.04633	4.03939	4.5411	6.53557	6.18386	5.4078	5.86633	6.47779	5.19918	5.37534
RC2G0149200	2.89345	1.22849	2.75961	1.62598	1.48833	1.81501	4.24087	2.15478	1.87705	7.26313	2.23221	3.01549
RC2G0149300	2.91593	3.95478	5.25824	4.47685	5.60556	12.8578	2.7412	4.6247	1.78956	12.5366	3.86645	6.6543
RC2G0149400	5.99501	7.13525	11.016	5.613	5.82453	10.0404	2.77952	4.07908	4.09782	8.2479	3.86569	8.17676
RC2G0149500	0.650852	1.20477	2.35266	0.649518	1.11535	4.63728	0.561463	0.500488	1.08182	0.211671	0.334447	0.559669
RC2G0149600	6.62312	5.36688	5.00213	4.31483	3.81135	4.49998	9.21731	6.82342	7.2716	12.9814	7.48059	7.03877
RC2G0149700	1.96532	2.55929	7.45931	15.5334	7.50483	13.0098	10.0085	9.87809	8.8592	11.5816	6.97932	15.6549
RC2G0149800	0.417134	1.21613	0.332609	1.78405	2.02535	2.56677	1.73924	2.82674	2.67432	0.930244	0.993796	1.37499
RC2G0149900	9.26761	9.15322	9.61464	5.02642	8.05591	6.39432	13.4333	12.8104	12.608	12.7277	12.4021	8.13526
RC2G0150000	0.866987	0.732651	0.610154	0.451413	1.09277	0.640918	1.11916	1.84517	1.84206	0.937831	2.03385	2.0799
RC2G0150100	0.076048	0.443426	0.679148	0.227676	0.456124	0.517208	0.153075	0.153507	0.530895	0.0741972	0.298414	0.228878
RC2G0150200	0.401384	0.0278621	0	0.20028	0.4299	0.0324981	5.10729	7.84173	2.17304	1.03498	4.69699	1.78328
RC2G0150300	9.63762	15.5023	9.75696	10.4138	13.2221	9.68124	34.4838	21.6343	21.8082	25.1613	27.4834	14.603
RC2G0150400	0.250892	0.182865	0.0700186	0.125189	0.125401	0.0710972	0.631265	0.253219	0.750638	1.34632	0.861441	0.188774
RC2G0150500	29.0355	24.1394	37.2091	17.7541	18.2204	24.998	10.6079	25.6799	30.1955	11.266	10.735	8.3851
RC2G0150600	13.042	17.6611	15.4302	5.95289	6.94613	6.67672	6.22944	8.0165	13.5398	8.55261	9.17624	11.3145
RC2G0150700	32.4891	28.4312	24.2758	20.869	19.1841	24.1177	33.223	32.3168	39.1623	42.3833	36.0159	28.199
RC2G0150800	0	0	0	0	0	0	0	0	0	0	0	0
RC2G0150900	59.7464	50.8868	47.9413	38.444	53.6277	46.2944	59.2692	67.3928	52.897	47.0167	57.7717	54.9289
RC2G0151000	0.948441	0.995443	0.465854	0.567898	0.37924	0.602039	0.534544	0.229738	0.491855	0.740287	0.483821	0.456717
RC2G0151100	57.3619	58.5519	60.6965	65.1836	59.8741	65.1353	41.9212	42.5	49.6262	51.6646	39.669	45.0408
RC2G0151200	42.1852	46.6157	44.9403	48.2542	41.8949	50.3145	35.3621	32.9052	36.9083	43.5227	34.6847	37.4591
RC2G0151300	0	0	0	0.192357	0	0	0.581978	0.194541	0.961154	0.376123	0.567273	1.35361
RC2G0151400	0	0	0	0	0	0	0	0	0	0	0	0
RC2G0151500	4.35365	5.47184	6.69275	8.71372	6.56461	9.62171	2.31322	3.92764	3.08054	4.67483	3.94884	5.52668
RC2G0151600	0.502592	0.441908	0.561051	0.931471	2.0575	0.623951	0.578087	0.82127	0.811519	0.420309	0.586959	0.4802
RC2G0151700	104.425	99.0107	93.9827	75.3855	109.89	82.3281	81.487	87.643	92.4316	64.112	69.6829	58.7178
RC2G0151800	2.32324	3.38663	1.66723	4.14014	2.15652	3.00963	5.17742	2.51228	4.30291	5.50484	5.0466	2.83016
RC2G0151900	11.5466	13.6992	12.9255	10.4187	9.61875	11.0341	7.79571	7.42928	8.15673	7.88593	5.66366	7.03072
RC2G0152000	18.659	18.3229	20.6113	16.3785	21.9727	22.1469	20.2539	15.0854	13.6398	15.0596	15.5254	12.8387
RC2G0152100	1.1621	0.70584	0.648636	0.869789	0.580842	1.1526	1.31578	1.17288	1.8833	2.12591	0.997524	2.76887
RC2G0152200	0	0	0	0	0	0	0	0	0	0	0	0.122328
RC2G0152300	5.48739	6.45146	5.74013	4.74854	4.29628	4.78464	7.68543	6.39035	7.69217	7.82485	6.66307	5.73603
RC2G0152400	10.6901	11.8095	12.5455	7.88717	9.17924	11.496	7.54042	13.9246	7.24414	14.6197	11.6971	7.97464
RC2G0152500	0.494562	0.320414	0.690109	0.329032	0.411987	0.186864	0.165915	0.0415959	0.041102	0.0402105	0.0404307	0.0826923
RC2G0152600	71.3427	67.3608	83.7663	37.8694	70.6413	55.172	150.226	139.733	106.837	87.8104	113.359	68.0456
RC2G0152700	0.284102	0.276094	0.174431	0.198464	0.284	0.19322	0.028593	0	0.0425	0.110875	0.097547	0.142508
RC2G0152800	0.124202	0.362104	0.277298	0.743686	0.744947	0.28157	0.187502	0	0.309665	0.0605897	0.0609216	0.186903
RC2G0152900	3.50689	4.01974	3.04484	3.11085	2.27717	3.70331	4.55511	2.90415	3.43762	5.05921	3.94015	3.72867
RC2G0153000	6.74131	7.44003	14.03	7.19684	4.2314	9.65536	21.4059	18.381	10.0064	20.8534	13.2265	10.1445
RC2G0153100	13.957	15.7842	10.8581	16.5477	14.6002	14.6654	8.54619	7.57306	7.60632	17.1422	21.5981	22.8616
RC2G0153200	13.1691	11.0915	12.2507	11.4628	9.87326	15.8395	8.54134	8.93467	8.09895	14.7045	10.9093	9.7618
RC2G0153300	0	0	0	0	0	0	0	0	0	0	0	0
RC2G0153400	11.199	14.2111	18.4399	19.0208	19.2899	27.7808	12.2681	20.8887	18.5358	14.8978	15.74	20.2231
RC2G0153500	10.9128	12.5641	14.4324	14.3588	14.1052	24.1094	5.94623	7.57656	8.1798	9.96907	8.31896	9.90197
RC2G0153600	34.0324	33.2458	45.4304	10.0203	14.8339	8.76273	4.9186	14.8872	5.31702	4.85491	12.1166	4.90289
RC2G0153700	2.78697	3.82079	6.83338	2.88058	2.03973	4.08985	1.42749	1.07992	1.93567	1.74802	1.31819	1.24819
RC2G0153800	0	0	0	0	0	0	0	0	0	0	0	0
RC2G0153900	4.73448	5.02508	5.04161	5.11668	5.25622	6.72678	5.40172	4.49214	4.15593	4.57668	3.95964	5.3188
RC2G0154000	8.91183	7.35631	8.51009	5.86653	4.34699	4.56401	2.59349	2.65501	3.72106	6.12836	1.79064	2.50442
RC2G0154100	0	0	0	0	0	0	0	0	0.419119	0.102507	0.309206	0.737816
RC2G0154200	15.9172	15.6728	21.1113	13.3682	12.5507	11.3732	9.46374	7.63481	14.0929	18.6563	14.9965	15.9685
RC2G0154300	6.3866	8.30935	5.72694	2.08967	6.52386	3.63942	14.8574	4.26201	6.61295	19.8172	8.18254	5.60188
RC2G0154400	0	0.0368404	0.126955	0	0	0	0.53414	0	0	0.961645	0.0371889	0.266217
RC2G0154500	3.80396	5.29571	10.9194	2.75673	3.77241	5.86888	1.92941	2.48332	2.46889	0.927844	1.16986	1.9081
RC2G0154600	0	0	0	0	0	0	0	0	0	0.10676	0	0
RC2G0154700	0.526425	0.102317	0.117531	0.210138	0.526236	0.238684	0	0	0.21	0.41089	0.309855	0.105624
RC2G0154800	2.57342	4.32844	7.4765	1.71209	2.40759	4.45029	1.16217	1.93132	2.23742	1.44853	1.39173	1.15845
RC2G0154900	0	0	0	0	0	0	0	0	0	0.0711731	0	0
RC2G0155000	5.44602	5.82771	4.50838	1.89304	3.60899	2.42764	15.9505	9.07857	9.21487	13.9703	10.6852	7.61213
RC2G0155100	3.27095	2.72464	3.60794	2.44818	4.00937	3.79594	4.82042	4.32313	4.6213	4.93898	4.62223	4.02372
RC2G0155200	2.82455	1.92145	3.19814	2.29528	3.10589	2.83576	5.07629	6.02732	5.91551	5.98404	6.37307	5.74825
RC2G0155300	2.89224	4.60376	2.78333	2.53797	3.78848	2.99577	6.02245	5.58651	6.96239	5.20583	5.72353	5.45292
RC2G0155400	0.151407	0.294278	0.321134	0.332412	0.211893	0.429053	0.0457143	0.152811	0.105698	0.0443165	0.0297062	0.0607576
RC2G0155500	7.61831	9.36595	10.1438	12.4574	11.4692	13.6294	16.3508	11.5798	7.23154	13.6121	9.27447	7.55075
RC2G0155600	7.93064	8.63958	9.21444	6.50686	6.22898	7.32524	6.55055	6.35904	7.18282	7.24133	6.78198	7.2023
RC2G0155700	0	0	0	0	0	0	0	0	0	0	0	0
RC2G0155800	8.75035	9.89521	13.4978	8.7324	11.769	9.73829	12.4894	4.01433	6.664	15.2121	12.486	12.4495
RC2G0155900	12.0893	13.2438	15.9492	25.4451	25.0488	23.4203	34.0678	16.6384	13.3718	21.8745	11.8597	22.2718
RC2G0156000	92.5784	72.3056	61.1656	81.7814	37.3475	64.6379	17.0088	25.3171	29.7866	23.6443	19.5508	26.0182
RC2G0156100	6.11166	6.53332	13.6451	3.04956	12.8299	2.77106	16.6077	23.4398	15.8473	7.75179	8.99336	17.1677
RC2G0156200	0	2.2919	3.29087	7.06064	4.71507	1.33663	0	0	0	0	0	0.591493
RC2G0156300	829.305	878.039	1077.55	608.931	721.763	664.077	423.879	233.75	283.325	265.352	239.484	271.575
RC2G0156400	0.0375398	0	0.0419062	0.0749256	0	0	0	0	0	0	0	0
RC2G0156500	0	0	0	0	0	0	0	0	0	0	0	0
RC2G0156600	0	0	0	0	0	0	0	0	0	0	0	0
RC2G0156700	0	0	0	0	0	0	0	0	0	0	0	0
RC2G0156800	876.125	880.437	1197.13	1024.17	1020.42	1046.51	677.9	511.045	619.274	447.758	422.201	547.638
RC2G0156900	0	0.055788	0	0	0	0	0.173327	0	0.114502	0	0	0
RC2G0157000	1.37035	1.96587	1.67543	1.36754	1.2394	0.665703	4.46587	5.99327	22.2567	7.25799	14.4674	25.2694
RC2G0157100	0	0.0832529	0.286897	0	0	0	0	0	0	0	0	0
RC2G0157200	0	0	0	0	0	0	0	0	0	0	0	0
RC2G0157300	12.4581	11.591	10.1341	16.4061	5.83765	6.43889	9.83115	7.60852	9.97129	21.9963	11.5097	15.9778
RC2G0157400	35.1634	34.7786	43.134	45.0983	29.2478	41.5252	34.515	34.9049	35.7349	42.7214	30.5169	21.3716
RC2G0157500	0	0	0	0	0	0	0	0	0	0	0	0
RC2G0157600	0.656757	0.490957	0.620356	1.00832	0.555518	0.973501	0	0	0	0	0	0
RC2G0157700	33.0127	30.9777	27.5601	38.8705	23.3448	25.4084	16.5553	16.172	15.64	35.6463	39.1303	38.8763
RC2G0157800	0	0	0	0	0	0	0	0	0	0	0	0
RC2G0157900	13.6299	12.6	10.6592	1.78076	7.07819	6.90718	2.29264	2.60567	2.15823	0.870496	1.11736	0.990303
RC2G0158000	224.965	42.8355	49.5676	46.7165	68.908	30.2601	231.753	249.487	216.148	127.51	126.057	14.3687
RC2G0158100	111.568	115.376	110.312	77.3407	80.7391	80.9045	64.6923	62.1707	97.229	70.4136	67.4484	75.5926
RC2G0158200	0	0	0	0	0	0	0	0	0	0	0	0
RC2G0158300	13.0258	14.7684	21.5383	21.6651	17.7894	27.4155	4.73915	8.08549	5.15352	9.30783	8.96885	12.3928
RC2G0158400	0	0	0	0	0	0	0	0	0	0	0	0
RC2G0158500	0.14187	0.0689355	0.118779	0.106184	0.0709096	0.160812	0.142783	0.21478	0.0707431	0.138417	0.139175	0
RC2G0158600	10.8723	10.2533	9.3002	12.2304	10.0967	11.3759	15.1185	13.3756	12.2865	22.0942	18.5863	22.0083
RC2G0158700	47.5877	43.1141	44.516	30.4618	45.4859	28.4392	119.703	99.1839	119.057	103.218	127.652	91.9313
RC2G0158800	3.83237	4.63156	5.42994	2.54967	2.89781	2.50618	5.09325	4.36382	6.615	6.56739	5.01277	5.07698
RC2G0158900	74.2227	82.0477	65.8743	47.2718	41.1848	41.3118	22.5823	26.2072	38.665	48.7104	32.1471	46.4192
RC2G0159000	8.4408	10.3629	9.6589	9.29489	6.95654	6.32852	5.27283	4.72691	6.41243	7.25436	5.03577	5.33562
RC2G0159100	6.97134	5.87468	7.45568	4.47586	4.77585	6.02328	11.3338	8.95493	8.31379	11.7483	7.22152	6.5047
RC2G0159200	48.5162	58.4177	39.2804	18.4888	33.1764	19.4895	5.23161	20.9856	32.8326	15.0849	28.243	31.2894
RC2G0159300	0	0.196383	0.0751947	0	0	0.0763531	0.203379	0.271939	0.403064	0.0657203	0.13216	0.0675765
RC2G0159400	0	0.211752	0	0.869789	0	0.246986	1.09648	1.09958	2.17304	1.27555	1.71004	1.09298
RC2G0159500	2.89825	2.81656	2.42652	3.61539	2.41435	2.60079	1.45845	1.34069	0.722602	0.942572	0.473867	0.605746
RC2G0159600	0	0	0.326209	0	0	0	0.14705	0.147465	0.242857	0.332625	0.238891	0.39088
RC2G0159700	0	0	0	0	0	0	0	0	0	0	0	0
RC2G0159800	0	0	0	0	0	0	0	0	0.0329901	0	0	0
RC2G0159900	0.199465	0	0.0556665	0.199056	0	0.226096	0.602245	0.352303	0.0497313	0.486527	0.244596	0.450241
RC2G0160000	1.57326	1.66791	3.35286	1.54149	1.62989	1.91301	0.863665	0.779495	1.4549	1.06053	0.75766	0.602634
RC2G0160100	77.6453	82.2392	84.9994	73.2055	74.2017	73.7278	59.6086	58.0649	67.937	65.3995	62.0014	65.1558
RC2G0160200	4.31618	2.79634	1.07071	1.67507	0.958807	1.35901	22.4437	12.3426	11.2395	17.3124	16.4663	14.9147
RC2G0160300	8.59558	9.69643	11.6878	11.4877	9.31169	10.6445	4.47788	5.36953	5.34354	5.85569	5.94348	6.79982
RC2G0160400	9.8438	12.5697	15.2693	20.9608	12.7962	18.4887	4.58877	8.47181	9.4747	12.787	7.82277	13.7797
RC2G0160500	3.17382	4.22855	2.68581	1.83908	1.12579	1.21853	0.15456	0	0.408417	0.199779	0	0.256777
RC2G0160600	2.95336	4.40529	4.49808	3.44995	2.76922	2.30964	0.829498	0.577668	0.753467	0.84881	0.741161	0.780911
RC2G0160700	0	0	0	0	0	0	0	0	0	0	0	0
RC2G0160800	1.17765	0.635809	0.77904	1.13171	0.305208	1.53264	5.61886	6.163	1.69645	16.1284	17.4576	13.3022
RC2G0160900	15.2733	11.4413	10.301	11.114	14.3136	16.0501	1.76133	5.62006	5.07733	6.82991	10.6131	7.98046
RC2G0161000	3.07836	4.24805	1.71821	2.08899	3.75425	2.51233	1.8589	1.92629	2.02622	1.62186	1.57034	1.6059
RC2G0161100	0.196918	0.191367	0	0	0	0.223209	2.77459	1.4409	1.66927	2.4496	1.6903	2.71634
RC2G0161200	0.192876	0.468598	0.753587	0.545361	0.739093	1.16601	0.0323528	0.0324442	0.128236	0.125455	0.126142	0.290245
RC2G0161300	84.0985	88.6855	63.964	64.3988	86.8005	86.9098	63.0963	97.4018	81.2175	72.0932	92.7514	79.3948
RC2G0161400	0.0543259	0	0	0	0	0.0307895	0	0	0	0	0	0
RC2G0161500	0	0	0	0	0	0	0	0	0	0	0	0
RC2G0161600	0	0	0	0	0	0	0	0	0	0	0	0
RC2G0161700	28.7803	18.0876	33.7454	26.4525	18.5306	33.1042	14.3067	21.5333	31.443	28.1529	30.3168	40.4772
RC2G0161800	13.3092	12.6479	13.8054	10.9311	13.0101	11.882	14.9358	9.80705	8.86837	10.2848	8.03026	11.5206
RC2G0161900	29.7106	30.9796	24.3637	22.2279	18.5298	18.9779	25.4259	27.61	47.2592	53.9277	50.2269	50.2019
RC2G0162000	0	0	0	0.0764722	0	0	0.269928	0	0	0.112147	0	0
RC2G0162100	0	0	0	0	0	0	0.185434	0	0	0	0.0602496	0.123228
RC2G0162200	0.273856	0	0.152855	0.409941	0.273758	0.155209	0.275618	0.552793	0.682787	0.267191	0.402981	0.412106
RC2G0162300	1.57844	1.53395	4.84562	1.96901	4.33917	0	3.9715	1.19482	1.18063	1.92504	0.387116	0
RC2G0162400	1.17458	5.32689	6.55604	9.37741	8.21915	6.65703	7.4869	3.16129	0.780937	1.528	2.30455	5.10625
RC2G0162500	4.30681	1.52197	0.874138	3.51653	1.95694	1.77521	0.788095	3.16129	1.17141	2.674	3.45682	1.17837
RC2G0162600	0.808317	2.74936	2.25584	3.62996	2.42408	6.87178	4.47434	4.07908	2.01532	0.788644	1.58593	2.83821
RC2G0162700	16.9813	29.5169	29.2824	23.2842	23.1857	34.1153	13.6169	15.4668	16.7977	13.7394	16.7942	13.8504
RC2G0162800	11.1882	8.04228	4.43843	6.9206	5.0375	5.71211	10.3296	12.3652	14.8003	24.6284	26.6228	21.2888
RC2G0162900	0	0	0	0	0	0	0	0	0	0	0	0
RC2G0163000	55.5922	56.021	60.8726	66.3383	71.3591	68.473	60.7965	55.6315	46.0249	53.9168	48.3069	54.587
RC2G0163100	29.9032	16.5034	31.733	19.0964	12.8858	20.0863	4.86113	5.09221	4.81698	9.33495	8.20904	10.1541
RC2G0163200	0	0	0	0	0.0681601	0	0	0	0	0	0	0
RC2G0163300	0.226768	0.220375	0.379716	1.01836	0.113343	0	0	0	0	0	0	0
RC2G0163400	16.1947	17.4455	16.3434	11.8907	13.9598	15.2165	15.3468	16.2995	17.2291	19.5584	14.7602	17.7833
RC2G0163500	0	0	0	0.0578183	0	0	1.80761	1.16949	1.09783	0.791379	0.625203	1.74371
RC2G0163600	0	0	0	0	0	0	0	0	0	0	0	0
RC2G0163700	0	0	0	0	0	0	0	0	0	0	0	0
RC2G0163800	0	0	0	0	0	0	0	0	0	0	0	0
RC2G0163900	0	0	0	0	0	0	0	0	0.0336566	0.0987796	0	0
RC2G0164000	0	0	0	0	0	0	2.08299	1.44232	1.27776	1.49044	1.64362	2.17521
RC2G0164100	0	0	0	0	0	0	0	0	0	0	0	0
RC2G0164200	0	0	0	0	0	0	0	0	0	0.0586282	0	0
RC2G0164300	0	0	0	0	0	0	0	0	0	0	0	0
RC2G0164400	0	0	0	0.0528119	0	0	0.692391	0.160234	0.474995	0.464692	0.571067	0.530907
RC2G0164500	1.88457	2.03494	1.87002	1.2538	1.25593	0.553826	1.05372	0.140893	1.11376	0.681002	0.547785	0.490165
RC2G0164600	3.08847	4.76225	4.82679	3.452	4.61047	3.78089	2.94257	1.99496	1.51952	1.16515	1.5351	1.90036
RC2G0164700	0	0	0.0956322	0	0	0.0971054	0.517313	0.0864625	0	0.417914	0	0
RC2G0164800	0.167892	0.0815795	0.327985	0.795849	0.209789	0.285461	0.0422429	0.0423623	0.0837186	0.163805	0.164702	0
RC2G0164900	1.34539	0.653731	0	0.167828	0.504339	1.14376	0	0	0.167718	0	0	0.337429
RC2G0165000	0	0	0	0	0	0	0	0	0	0	0	0
RC2G0165100	0	0	0	0	0	0	0	0	0	0	0	0
RC2G0165200	0.235285	0.0571631	0.459641	0.528305	0.588001	0.466722	0.414397	0.415568	0.351972	0.172169	0.0577039	0.118021
RC2G0165300	0	0	0	0	0	0	0	0	0	0.131088	0.263612	0.404372
RC2G0165400	1.456	1.66965	1.8204	0.668388	1.8048	1.2543	1.84637	0.822926	0.784114	2.89796	0.457071	0.467421
RC2G0165500	0	0	0	0	0	0	0	0	0	0	0	0
RC2G0165600	1.88163	1.96239	1.9468	2.01517	1.46806	1.76871	0.785208	0.741107	0.503461	0.89553	0.54026	0.368329
RC2G0165700	0.116008	0	0	0.231541	0	0.394491	0	0	0.231389	0.113185	0.22761	0.116382
RC2G0165800	60.5402	53.4222	37.3688	48.979	41.2302	33.6143	65.8823	53.7174	73.6139	144.666	101.376	137.839
RC2G0165900	12.8245	12.2862	5.68586	11.3459	11.4561	9.17567	29.7502	20.6545	18.6858	40.4656	24.3588	31.1151
RC2G0166000	15.53	15.2554	17.8049	14.9117	16.6992	18.2695	0.0844859	0.0847246	0.0837186	0.0819027	0.164702	0.252648
RC2G0166100	8.37289	7.94764	8.85771	18.2174	12.2385	14.5948	4.99726	5.69922	5.09752	13.3223	7.13936	11.623
RC2G0166200	34.9941	35.8446	42.201	40.5303	33.1942	35.3232	38.2013	34.9063	35.8164	41.3198	43.1999	42.7431
RC2G0166300	27.4856	30.2076	32.8119	57.8868	35.0164	28.5508	103.014	69.1326	73.1973	108.747	123.164	100.684
RC2G0166400	0.586834	1.88196	1.63773	0.409941	0.527961	0.864739	1.29934	1.36224	0.936393	1.6604	1.61192	1.7073
RC2G0166500	1.57225	1.45154	2.54494	1.17677	1.5324	3.56434	3.83725	3.09434	2.2736	2.68448	3.04622	4.61365
RC2G0166600	0.157844	0	0.264306	0.0787604	0	0.178919	4.44808	5.4165	5.50961	3.69607	5.57447	3.0087
RC2G0166700	0.384966	0.986303	0.82042	0.94298	0.909594	0.71405	0.66922	0.812398	0.872556	1.67311	1.02997	1.15862
RC2G0166800	0	0	0	0	0	0	0	0	0	0	0	0
RC2G0166900	7.08123	6.79302	9.66906	9.67501	9.05343	12.2984	12.3878	10.0916	6.57711	13.6102	9.15297	11.403
RC2G0167000	0.946671	1.35182	0.819547	1.27249	0.73389	1.44535	0.388882	0.83846	0.809237	1.16868	0.701255	0.77528
RC2G0167100	12.2046	9.43241	20.5435	57.3493	40.251	44.8789	23.4539	25.751	23.9597	31.269	29.1777	28.1994
RC2G0167200	26.0363	17.199	46.7315	149.274	111.167	140.618	64.1394	70.3319	43.9552	53.1297	53.4207	54.801
RC2G0167300	5.89596	5.24419	6.6933	5.78414	4.19562	6.73978	6.6882	6.50538	7.82339	9.70119	9.4112	9.02278
RC2G0167400	22.7512	24.1477	26.2753	34.8939	30.0272	37.1383	27.6987	23.3856	21.3827	30.3298	26.9475	31.6071
RC2G0167500	3.97296	1.91529	2.89852	2.18533	0.281448	0.851036	1.4168	0.820908	2.58948	4.30357	1.04342	1.06705
RC2G0167600	13.8415	10.9002	8.79133	5.35852	8.94601	2.84033	51.9992	45.8838	39.032	33.5286	47.4078	27.2932
RC2G0167700	14.4638	11.2653	10.0083	4.92789	6.37161	2.65971	47.5478	33.2255	38.5241	33.3148	41.09	24.3128
RC2G0167800	23.7209	9.92714	13.9288	7.45746	5.48264	12.4337	13.7307	17.2984	26.7335	28.7623	27.9782	19.0516
RC2G0167900	8.27151	5.04367	5.70311	6.71694	6.89046	7.26169	8.48796	11.5402	12.9398	15.191	10.1828	11.9591
RC2G0168000	0.416405	0.166628	0.164061	0.488884	0.0979426	0.222118	0.172564	0.321382	0.170997	0.238983	0.120146	0.196586
RC2G0168100	0.269439	0.163652	0.526363	0	0.0336678	0.152706	0.0677931	0	0.100766	0.0657203	0.0991204	0
RC2G0168200	0.0636793	0	0.142172	0	0	0	0.704979	0.321351	0.508056	0.621295	0.562228	0.830495
RC2G0168300	0	0	0	0	0	0	0	0	0	0	0	0
RC2G0168400	0.134719	0	0	0.0537773	0.161605	0	0.0813517	0	0.026871	0	0	0.0810918
RC2G0168500	0.205056	0.159421	0.183126	0.368343	0.245979	0.185947	0.041275	0.0827833	0.204501	0	0.120696	0
RC2G0168600	0	0.0927676	0.106562	0.190525	0	0.216406	0	0	0.1904	0.279405	0	0
RC2G0168700	0.200462	0.194812	0.223779	0	0.400781	0	0	0	0	0	0	0
RC2G0168800	0	0.0601271	0.207203	0.0617443	0	0	0	0	0	0	0	0
RC2G0168900	0.253493	0.51733	0.39617	0.151784	0.101361	0.45974	0.0510248	0.102338	0.202246	0.123662	0.248678	0.101724
RC2G0169000	6.28175	8.20232	8.61878	11.1017	8.35422	13.8331	3.98268	7.541	5.46441	10.5568	9.4744	14.2141
RC2G0169100	56.4558	56.5634	54.0974	57.5962	59.3716	55.2742	33.641	43.1229	47.8878	40.7087	42.3036	50.0898
RC2G0169200	1.13384	1.98338	2.93647	1.53886	3.26428	3.85566	1.18678	0.96126	1.176	0.929244	0.800857	1.91098
RC2G0169300	5.62629	5.21456	5.17577	4.83492	7.08241	6.20031	2.83124	2.78666	2.85748	2.13475	2.91303	3.39709
RC2G0169400	36.2326	46.0478	42.4507	31.0381	30.5508	29.3486	30.4866	35.0457	38.5741	38.0474	35.1236	39.2813
RC2G0169500	10.2392	12.7498	12.8872	13.2724	11.2703	9.54005	23.7129	12.719	11.962	24.0198	17.4843	22.0117
RC2G0169600	0	0	0	0	0	0	0	0	0	0.14574	0	0
RC2G0169700	12.1372	12.5564	15.0265	12.6694	11.7999	13.6352	10.7111	10.3687	10.6766	11.3675	9.9988	11.4356
RC2G0169800	35.2745	38.6175	38.297	18.406	32.8967	29.5614	7.73889	11.6683	11.7442	4.14461	8.86213	6.41948
RC2G0169900	4.60331	4.00797	3.53434	3.15958	4.58083	3.21102	4.80063	5.67613	4.42466	3.77998	4.49543	4.1375
RC2G0170000	8.99886	6.04343	3.10351	2.5554	1.97465	1.24394	17.8926	8.12243	13.3523	27.1247	15.9333	9.46821
RC2G0170100	0	0	0	0	0	0	0	0	0	0	0	0
RC2G0170200	0	0	0	0	0	0	0	0	0	0	0	0
RC2G0170300	0	0.108955	0	0	0	0	0	0.113156	0.111812	0	0.109986	0
RC2G0170400	0	0	0	0	0	0	0	0	0	0	0	0
RC2G0170500	0.393578	1.01996	0	0.654618	0.786874	0.594834	2.64074	1.72133	4.84099	5.88799	4.11842	4.73814
RC2G0170600	0	0	0	0	0	0	0	0	0	0.1528	0	0
RC2G0170700	0.177445	0.443426	0.707446	0.252973	0.506805	0.431007	0.178587	0.28143	0.278088	0.197859	0.248678	0.152585
RC2G0170800	28.7155	28.3305	24.1331	39.4437	34.9265	35.1484	18.461	15.8684	15.2444	14.8073	19.7083	15.0064
RC2G0170900	2030.9	1927.36	1252.48	1050.74	1906.26	1216.7	4851.32	4087.66	2920.4	2725.25	3515.97	2696.22
RC2G0171000	0	0	0	0	0	0	0	0	0	0	0	0
RC2G0171100	0.432031	0	0.723425	0	0.431876	0.489713	0	0	0.430862	0.210758	0	0
RC2G0171200	0	0	0	0	0	0	1.20091	0	0	0	0	0
RC2G0171300	0	0	0.368867	0	0	0	0	0	0	0	0	0
RC2G0171400	1.58093	1.17788	1.05889	0.157769	0.632147	0.179201	5.25065	2.28703	3.31098	3.0335	2.94672	0.528674
RC2G0171500	1.8581	2.37324	1.9557	3.37304	1.09677	1.32388	9.84896	6.28685	5.62981	16.3677	8.33283	9.08961
RC2G0171600	0.383538	0.621211	0	0.382751	0	0.28983	0.772011	0.645161	1.275	0.623673	1.00334	0.51303
RC2G0171700	24.4161	26.1934	28.8221	22.9958	22.4679	25.0707	22.3502	20.2744	24.4691	27.1126	20.2628	22.9375
RC2G0171800	95.3255	82.2622	48.643	27.8382	33.1741	26.6043	77.3513	103.685	212.871	178.409	214.018	148.515
RC2G0171900	35.5281	38.4243	34.8269	34.6052	38.7796	36.2082	25.5762	28.6934	33.025	30.3002	32.2767	31.7257
RC2G0172000	3.34104	1.00498	1.95363	0.793855	1.66992	2.79525	1.76133	1.2043	1.58667	0.698513	0.234113	0.638437
RC2G0172100	28.8028	30.5947	32.7648	29.9996	29.0765	37.1349	19.1007	30.627	29.656	35.9243	32.1784	43.333
RC2G0172200	4.85839	5.55874	7.21352	8.07275	8.13429	9.95609	4.72104	3.69572	3.91438	4.83355	3.24001	3.81759
RC2G0172300	0	0	0.0412573	0.110648	0.110836	0.167571	0.148785	0	0	0.0360589	0	0.148309
RC2G0172400	0.469101	0.303919	1.04733	0.312093	0.547088	0.88622	0.393433	0.0789089	0.0779719	0.839088	0.843683	0.313741
RC2G0172500	21.3896	22.5296	32.4587	21.944	24.9168	27.5049	16.7922	21.0752	22.188	14.7719	15.8795	18.6907
RC2G0172600	0	0	0	0	0	0	0	0	0	0	0	0
RC2G0172700	0.122382	0	0	0	0	0	0	0.154397	0.122051	0.656722	0.210101	0.368329
RC2G0172800	0	0	0	0	0	0	0	0	0	0	0.0710972	0.0363535
RC2G0172900	29.4808	32.9481	30.0089	31.8248	29.7283	30.6857	23.5909	26.5235	28.7488	29.7876	24.6831	28.6606
RC2G0173000	3.43439	5.00637	7.54975	2.8737	2.87857	4.19237	5.63673	3.43959	4.66339	3.32503	3.7579	2.67684
RC2G0173100	0	0	0	0	0	0	0	0.0318718	0	0.215672	0.061958	0.0316805
RC2G0173200	0	0	0	0	0	0	0	0.0948979	0	0	0	0.0471641
RC2G0173300	0.0379664	0.110689	0.296677	0.0378885	0	0.0430354	0.993477	1.18788	0.719409	1.40761	0.819395	1.18075
RC2G0173400	0.0339537	0	0	0	0	0	0	0	0.0338618	0	0	0.102189
RC2G0173500	0	0	0	0	0	0	0	0	0	0	0	0
RC2G0173600	0	0	0	0	0.0253402	0	0.10205	0	0	0	0	0
RC2G0173700	0	0	0	0.0360843	0	0	0	0	0	0	0	0
RC2G0173800	0	0	0	0	0	0	0	0.157572	0	0.152324	0	0.156626
RC2G0173900	0	0	0	0	0	0	0	0	0	0	0	0
RC2G0174000	0	0	0.0349219	0	0	0.0709197	0	0	0	0	0	0
RC2G0174100	0.581388	0.602666	0.562477	0.154719	0.387453	0.615076	0.156034	0.0782376	0.154617	0.113448	0.114069	0.19442
RC2G0174200	0	0	0	0	0	0	0	0	0	0	0	0
RC2G0174300	16.8908	13.709	8.08092	5.55698	6.12305	8.4158	5.97784	6.55674	4.998	3.80302	2.73132	7.26222
RC2G0174400	0.228057	0	0.63646	1.19485	0.512945	0.904771	0	0	0	0	0	0
RC2G0174500	0.0996334	0.0484125	0.111222	0	0	0.112936	0	0	0	0.0486043	0	0.0499771
RC2G0174600	0.284344	0.483576	0.158709	0	0.284242	0	0	0	0	0	0	0
RC2G0174700	0	0	0	0	0	0	0	0.0487289	0	0	0	0
RC2G0174800	0	0.0906945	0.10418	0.0465669	0	0	0	0	0	0	0	0
RC2G0174900	0	0	0	0	0	0	0	0	0	0	0	0
RC2G0175000	0.14038	0	0	0.280184	0.14033	0.636489	0	0	0	0	0	0
RC2G0175100	0	0	0	0	0	0	0	0	0	0	0	0
RC2G0175200	0.148932	0	0	0	0.148879	0	0.14989	0.601255	0.66838	0.726537	0.146103	0.52294
RC2G0175300	0	0.0842612	0	0	0	0	2.00705	1.92521	1.38353	1.35352	1.61611	1.56572
RC2G0175400	8.22508	7.49753	12.3847	10.6049	10.028	11.7323	1.90373	2.03781	1.65328	2.21877	1.08419	2.00425
RC2G0175500	6.53482	6.08228	6.83257	5.38859	4.06363	4.69477	6.85476	5.29494	5.26266	7.55814	5.70341	6.69436
RC2G0175600	8.16674	8.32002	7.6036	6.50629	5.60833	5.63983	8.99631	8.38103	9.53059	11.8013	8.88683	9.13969
RC2G0175700	1.4401	1.27228	1.22763	0.57486	0.916101	1.42462	0.685156	0.369973	0.235016	0.664208	0.205491	0.183876
RC2G0175800	0	0	0	0.299991	0	0.0973551	0	0	0	0.251393	0	0
RC2G0175900	0	0	0	0	0	0	0	0	0	0	0	0
RC2G0176000	0.511011	0.106416	0	0.145704	0.0364877	0.0827483	0	0.69995	0.728041	0.42735	0.214845	0.476038
RC2G0176100	0.069605	0.135286	0.310805	0	0.3479	0.552287	0.98074	0.140502	0.20825	9.16799	0.47798	0.279316
RC2G0176200	7.63284	6.97848	7.23135	6.41447	4.41743	5.63513	12.7864	6.1832	8.26323	8.76991	8.37458	10.5289
RC2G0176300	5.49179	6.48575	8.76973	2.50679	3.29881	3.82433	4.08957	4.82193	4.91204	5.18994	5.7257	4.07651
RC2G0176400	2.05124	1.94812	3.33067	5.76892	3.7282	6.76396	2.48671	2.91721	3.44048	8.50562	6.81432	10.6634
RC2G0176500	0.116929	0.0454531	0.104423	0.0933511	0.257151	0.26508	0.0470724	0.141616	0.0233224	0.296616	0.0917661	0.211149
RC2G0176600	7.77123	8.58202	11.8297	9.80428	8.80571	7.95794	5.51041	3.69884	4.68975	4.35109	4.74311	5.75859
RC2G0176700	3.71445	3.72434	7.8981	6.17806	7.42624	6.68314	1.95818	1.72569	3.234	2.30098	3.81742	3.66726
RC2G0176800	0	0	0	0	0	0	0	0	0	0	0	0
RC2G0176900	1.38441	2.15262	1.39089	3.73024	3.73657	2.51079	0.83599	2.09588	0.414199	0.945501	0.407434	3.0555
RC2G0177000	4.42697	7.39094	7.0327	7.1366	19.8575	26.3125	0.971061	1.48935	1.81128	1.77199	2.72822	2.84694
RC2G0177100	8.97241	8.60476	5.93055	3.12212	13.0997	5.15208	26.6745	26.035	15.777	13.9949	29.0697	17.7065
RC2G0177200	0	0	0	0	0	0	0	0	0	0	0	0
RC2G0177300	0	0	0	0	0	0	0	0.370554	0	0	0	0
RC2G0177400	3.52927	4.11574	4.99038	4.69604	5.64481	4.53387	5.20956	4.03695	2.58113	6.19808	2.07734	3.54063
RC2G0177500	0.096469	0	0.161535	0.0481356	0.144652	0.0546744	0.242724	0	0	0.517666	0.141955	0.0483897
RC2G0177600	0	0.228652	0	0	0	0	0.236798	0	0	0	0	0
RC2G0177700	0.659416	0.598107	0.981488	0.219355	1.05469	0.747456	0.486683	0.621165	0.569947	1.24384	0.258756	0.441026
RC2G0177800	0	0	0	0	0	0	0.167847	0.168321	0.415807	0.244073	0.245409	0.0836554
RC2G0177900	0.106743	0.0518668	0.893688	0.213047	0.213409	0.362982	3.49145	0.592531	1.01131	2.18704	2.25137	1.39212
RC2G0178000	28.9379	27.6356	32.695	39.2708	37.7359	39.1574	20.3062	14.6032	13.0317	18.6596	15.5202	20.4925
RC2G0178100	0	0	0	0	0.139548	0	0	0	0	0	0	0
RC2G0178200	3.94571	4.28267	8.35168	1.94324	1.33184	4.99527	17.1221	12.7744	10.5786	18.0985	10.0539	16.2449
RC2G0178300	0	0	0	0	0.0734211	0	0.14784	0.0247096	0.0488324	0.119433	0.0240174	0
RC2G0178400	0.850769	0.206697	1.42459	0.238788	0.159462	0.361634	12.1212	6.41314	3.4469	12.7882	9.05029	5.89454
RC2G0178500	0	0	0	0	0	0	0	0	0	0	0	0
RC2G0178600	8.39375	8.45704	7.37204	4.24986	5.5527	3.49795	9.13103	5.66851	11.0793	12.224	9.56633	11.9501
RC2G0178700	0.644415	0.770769	1.10672	1.23672	1.48658	3.20275	0.249446	0.150091	0	1.40255	0.243144	0.298379
RC2G0178800	0.289686	0.18768	0.619813	0.216819	0.289582	0.328362	0.218662	0.0243644	0.288902	0.23553	0.0710458	0.0242182
RC2G0178900	0.115341	0.336269	0.128757	0.287761	0.172949	0.457591	0	0	0	0	0	0
RC2G0179000	0.132318	0.192883	0.443127	0.0990353	0.0330678	0.112488	0.0332924	0.0333865	0.0329901	0.0322745	0	0
RC2G0179100	2.74435	2.45485	3.70761	7.39144	3.91242	7.19363	2.93463	3.03735	2.41036	7.42415	2.70752	4.39571
RC2G0179200	2.01931	2.71167	3.79113	6.21039	4.67945	8.11524	1.7367	1.70455	1.04354	5.35527	2.66528	3.81221
RC2G0179300	11.111	10.5576	12.0239	15.6223	9.70131	15.7125	6.79662	8.32872	6.64242	10.5089	8.20153	11.9995
RC2G0179400	7.42089	7.84298	11.0527	13.0434	11.1765	15.9755	6.57715	7.70827	4.59361	10.5051	6.60408	9.39977
RC2G0179500	33.5312	37.4329	37.2966	37.5096	37.2455	45.3436	11.1506	14.8398	15.025	19.6998	14.9489	19.3386
RC2G0179600	3.59044	4.72195	4.68007	5.19224	4.55629	5.62949	1.73104	3.68885	3.40919	3.27231	2.15131	3.60199
RC2G0179700	2.92113	3.81462	2.64948	1.73086	1.18628	0.827784	1.65371	0.276397	1.27454	1.24689	0.537308	0.457895
RC2G0179800	2.38367	1.9747	2.85722	3.39268	2.38281	4.36293	2.6743	3.4312	2.59156	5.66163	2.81757	3.489
RC2G0179900	0	0	0	0	0	0	0	0	0.34951	0	0	0
RC2G0180000	0	0	0	0.258464	0	0.146787	0	0	0	0	0	0
RC2G0180100	2.80647	2.33774	4.47559	3.20082	3.74063	4.24157	0	0.539526	0	0.391167	0	0.536287
RC2G0180200	1.67673	1.38806	3.05028	2.97474	1.55197	4.92747	1.18751	0.814805	0.619331	1.45415	0.487372	0.747612
RC2G0180300	1.11368	0.57722	1.16034	1.48186	1.11328	2.52474	0.074723	0.149868	0.222133	0.362192	0.0728351	0.0744843
RC2G0180400	0.156807	0.12191	0.210056	0.312972	0.125401	0.426583	0.252506	0.189915	0.0625532	0.458973	0.153829	0.220237
RC2G0180500	0.215172	0.266136	0.283873	0.19521	0.351974	0.155209	1.43715	1.57941	0.97541	2.76733	1.15137	1.07932
RC2G0180600	0.312247	0	0	0	0	0	0	0	0	0	0	0
RC2G0180700	0.284748	0.184481	1.05956	0.75777	0.569292	1.29106	0	0	0	0.0926059	0.0931131	0
RC2G0180800	0.606793	0.750513	1.90896	0.578024	0.799577	1.78205	1.36019	1.1135	0.990248	1.93754	1.19054	1.10681
RC2G0180900	0	0	0	0	0	0	0.605257	0.674408	0.53312	1.56467	0.524413	0.402215
RC2G0181000	1.3295	1.4811	2.66059	2.55646	2.5608	3.82264	0.717979	0.7691	1.34207	1.61352	1.06566	1.49643
RC2G0181100	2.25764	2.70792	2.63377	2.43569	2.2975	1.93659	2.49734	2.79179	1.96756	3.09568	2.67368	2.93826
RC2G0181200	21.6335	21.7676	22.9581	25.8507	22.9547	26.8736	33.5308	28.7667	27.4006	28.2802	24.0088	27.9069
RC2G0181300	0.59029	1.01345	1.05432	2.53304	1.65222	1.985	0.396059	0.337601	0.176608	0.825491	0.347447	0.414533
RC2G0181400	0.475781	0.154123	0.531122	1.26615	0.158537	0.719072	0	0.160065	0.316329	0	0.155581	0.477313
RC2G0181500	2.35759	1.44014	2.40623	3.83163	1.75072	3.05412	0.745724	0.0679847	0.201532	0.525763	0.528642	0.608189
RC2G0181600	1.85613	2.5053	3.33827	0.102907	0.61849	0.467545	0	0	0	0	0	0
RC2G0181700	1.68029	1.70888	1.96298	5.05003	2.10938	2.98983	0.84555	0.887379	0.876842	2.63066	1.18836	1.7053
RC2G0181800	0.69605	0.715083	0.732611	1.6274	1.55064	2.45711	1.92145	4.19498	1.666	5.80154	4.72128	5.60628
RC2G0181900	1.18717	1.40093	1.32526	0.338496	1.35628	0.480598	2.04825	1.62611	0.676548	0.910076	0.665498	0.850709
RC2G0182000	0.0320843	0.124719	0.107448	0.0640369	0	0	8.49245	7.15641	10.3352	7.16848	4.78418	5.85813
RC2G0182100	0	0	0	0	0	0.267535	0.158361	0	0.235385	0	0.15436	0.157855
RC2G0182200	1.29749	2.36422	3.80208	2.1041	1.78341	3.49297	0.16323	0.327382	0.485243	0.158239	0	0.488125
RC2G0182300	0.516124	0	0.115231	0	0.103188	0.117007	6.44111	3.69848	2.88247	6.89881	4.86067	4.45295
RC2G0182400	0	0	0	0	0	0	0	0	0	0.784427	0	0
RC2G0182500	0.157894	0.24551	0.17626	0.0315141	0.0947026	0	0.254256	0.0318718	0.0629868	0.0308103	0.123916	0.0950414
RC2G0182600	16.8839	17.8404	18.6981	10.8317	17.4136	15.189	14.2953	9.06123	12.0273	9.80533	9.07031	13.0397
RC2G0182700	12.239	16.2135	17.6176	8.99974	13.1791	11.5366	1.62076	2.60054	3.42622	4.27368	3.20175	4.54517
RC2G0182800	4.02561	4.62343	6.87295	7.025	5.22927	7.39365	2.27491	2.4117	2.57629	7.45621	2.49197	5.01041
RC2G0182900	0	0	0	3.24759	0	0	0	0	0	0	0	0
RC2G0183000	1.08089	0.942046	1.42687	1.13004	0.90042	1.17658	1.25189	1.43724	1.43729	1.41448	1.06878	0.912248
RC2G0183100	0.167691	0.41905	0.989464	1.21924	0.478945	1.00471	0	0.0967124	0	0.257101	0.0470016	0.0480659
RC2G0183200	0.243398	0.44942	0.407563	0.194319	0.121655	0.386252	3.64996	3.19353	1.79627	8.00288	4.871	4.56619
RC2G0183300	0	0	0	0	0	0.082688	0.0734178	0	0.181878	0.640558	0.214689	0.21955
RC2G0183400	24.8026	25.2999	22.1232	22.2046	20.3813	26.8206	13.0553	11.3647	17.3088	21.5915	29.3391	35.0342
RC2G0183500	0	0	0	0	0	0	0	0	0	0	0	0
RC2G0183600	1.09831	0.632506	0	7.99718	1.58588	1.75215	12.2411	8.78591	6.08523	31.195	40.5441	53.3376
RC2G0183700	1.64613	1.33311	1.32716	11.4993	1.55412	1.96957	26.6917	15.8757	8.48201	47.3791	56.4306	72.0208
RC2G0183800	3.33724	3.13229	2.26072	4.2982	2.50916	2.42487	6.2294	3.51214	4.06781	7.20777	5.9321	5.2652
RC2G0183900	9.125	10.9858	14.17	13.6355	14.9515	19.4378	12.1003	19.5675	21.8431	14.2774	15.9062	19.5942
RC2G0184000	0	0.01224	0	0	0.0755431	0.0856597	0	0	0	0	0.0123558	0
RC2G0184100	0.0961451	0.256946	0.335401	0.47974	0.168194	0.422304	0.241909	0.266852	0.10787	1.98163	0.766341	1.35036
RC2G0184200	0	0	0	0	0	0	0	0	0	0	0	0
RC2G0184300	1.3818	0.39303	1.1663	0.975368	0.471666	0.840448	1.11934	0.612273	0.806671	1.51258	0.56206	0.439543
RC2G0184400	4.15348	5.4558	8.66177	3.96277	2.6007	5.22539	4.04239	2.81003	3.3229	3.65161	1.6567	2.42685
RC2G0184500	0.894575	0.585872	1.28085	7.12251	1.45802	2.86568	3.07287	4.80879	4.77108	9.58186	3.77742	5.89198
RC2G0184600	0.460199	0.760285	0.462354	1.28591	0.874064	0.956341	0.247018	0.263199	0.214178	0.942897	0.436409	0.661741
RC2G0184700	0.688401	0.267599	1.53695	1.92357	0.963417	2.34093	8.86823	4.16873	3.29538	7.38812	5.67273	4.41995
RC2G0184800	0	0	0	0	0	0	0	0	0.0529449	0	0	0
RC2G0184900	0	0	0	0.293331	0	7.66307	0	0	0	0	0	0
RC2G0185000	0.593435	0.692049	1.22555	0.384942	0.741528	1.14353	1.46327	0.778624	0.739787	1.73698	1.51362	0.833484
RC2G0185100	0	0	0	0	0.0912526	0.0517365	0.0459363	0	0.136557	0.0890636	0	0.0915791
RC2G0185200	0	0	0	0.0264478	0	0.240324	0	0	0	0.0517144	0.0779963	0.0797624
RC2G0185300	0	0	0	0	0	0.0797287	0	0	0	0	0	0
RC2G0185400	8.47091	8.73802	7.07895	5.00601	6.33908	7.40257	5.57248	4.7285	7.07932	14.3594	8.86711	7.88099
RC2G0185500	36.1109	37.6053	40.3112	47.4736	36.0573	41.0014	37.5315	30.1183	30.4305	48.6179	42.3143	54.0548
RC2G0185600	10.5945	12.9566	13.0671	9.70162	8.8851	8.77063	12.2601	11.6139	13.7316	12.8144	12.7288	12.1413
RC2G0185700	3.65359	2.9536	3.3206	3.03304	2.06855	1.53928	6.73592	6.396	8.44823	15.8044	4.82121	5.96836
RC2G0185800	0	0	0	0	0	0	0	0	0	0	0	0
RC2G0185900	27.1843	30.1703	32.3373	30.0918	25.2252	29.8363	25.6431	25.6958	25.7523	28.2246	23.0629	26.7409
RC2G0186000	3.43689	5.23923	5.29106	3.49709	4.69315	3.94668	35.5621	17.1398	12.6798	29.0395	16.6597	12.7551
RC2G0186100	1.46125	1.78823	3.26244	1.78232	1.62303	1.90174	7.68009	5.62613	2.26691	4.96352	3.34483	2.66044
RC2G0186200	19.9731	21.1046	24.27	16.0625	13.7007	16.8347	10.014	16.1218	19.7609	8.16122	8.68439	8.70977
RC2G0186300	0	0	0	0	0	0	0.673068	0.717156	0.416847	0.611709	0.451043	0.293527
RC2G0186400	6.89243	8.63317	8.54903	9.78246	7.56364	11.528	4.53203	5.47235	5.01022	8.1294	4.53773	7.40632
RC2G0186500	0	0	0	0	0	0	0	0	0	0	0	0
RC2G0186600	12.8003	17.475	17.8328	17.9654	17.0336	17.6665	12.4704	13.6425	15.0124	13.5478	13.0795	14.855
RC2G0186700	0	0	0	0	0	0.0760464	0.0337604	0.169279	0.0669076	0	0	0.13461
RC2G0186800	13.2545	14.2038	16.4328	13.5259	14.8498	12.0735	27.6882	28.4157	23.3936	21.4558	21.6027	15.1281
RC2G0186900	0	0	0	0	0	0	0	0	0	0	0	0
RC2G0187000	28.2431	30.6801	25.997	15.7526	13.515	14.9238	85.0608	59.0821	61.9808	128.732	97.5635	89.6179
RC2G0187100	0	0.254989	0	0	0.131146	0	0	0	0	0	0	0.131615
RC2G0187200	0.598753	0.552782	0.401038	2.80837	0.269342	0.407216	1.44625	0.7856	0.716559	3.62192	0.88107	1.53173
RC2G0187300	6.66521	5.49343	11.1136	5.38859	4.72301	10.6154	6.87792	10.7292	8.91899	9.96028	10.0148	10.4955
RC2G0187400	0.388278	0.296476	0.464401	0.442837	0.304966	0.31437	0.362864	1.03568	0.442546	0.97413	0.326488	0.445175
RC2G0187500	0	0	0	0	0	0	0	0	0	0	0	0
RC2G0187600	6.09122	6.45197	7.26743	5.17818	6.21791	5.15096	2.04347	1.20353	2.37847	1.10055	1.48598	1.55196
RC2G0187700	0	0.389624	0.895117	0	0.400781	0.908907	0	0.539526	0	0.521557	0.131103	0.268144
RC2G0187800	0	0.655932	0.376733	0	1.01207	0.191268	0	0	0	0.164633	0.496603	0
RC2G0187900	0	0	0	0	0	0	0	0	0	0	0	0
RC2G0188000	0.90707	0.220375	0.253144	0.226302	0.453373	0.514088	0	0	0	0.442497	0	0
RC2G0188100	0.376455	0.182922	0.420243	0.187842	0.423361	0.320038	0.568316	0.189974	0.610084	0.321382	0.276979	0.5665
RC2G0188200	1.26217	0.86583	1.74051	0.666838	0.890625	2.01979	1.04612	0.89921	0.814489	1.30389	0.29134	0.446906
RC2G0188300	0.107776	0.209475	0	0	0.107737	0	0	0	0	0.105153	0.211457	0
RC2G0188400	0	0	0	0.234802	0	0	0.236798	0	0	0	0	0
RC2G0188500	10.9048	9.01907	9.84215	12.7348	15.7715	14.9907	2.10159	2.57586	0.231389	4.98014	1.59327	0.232764
RC2G0188600	0	0	0	0	0	0	0	0	0	0	0	0
RC2G0188700	9.27541	10.8995	11.6222	8.17018	8.23134	9.70917	0	0	0	0	0	0
RC2G0188800	0	0	0	0	0	0	0	0.0791558	0.039108	0	0.0384692	0.0393403
RC2G0188900	2.74606	1.85323	2.1288	0.761231	0.762522	0.518782	2.53342	0.923846	0.76073	4.09327	2.46941	1.5305
RC2G0189000	35.134	47.5434	31.5245	23.2203	41.8806	30.5073	8.67321	29.2377	50.4428	6.40304	40.7096	25.0055
RC2G0189100	0	0	0	0	0	0	0	0	0	0	0	0
RC2G0189200	0	0	0.0259725	0	0	0	0	0.0234822	0.0232033	0	0.0228244	0
RC2G0189300	12.1281	18.4922	21.631	16.2072	17.2799	19.5149	10.9434	9.91914	9.59282	9.38475	6.35914	7.34225
RC2G0189400	0.131537	0.255659	0.293674	0.262535	1.3149	0.298198	0.264767	0.929302	0	0.89835	0	0.263921
RC2G0189500	13.1724	14.2725	11.1552	12.6921	12.7136	19.5648	6.70476	9.3215	9.36181	8.56787	6.98095	6.83523
RC2G0189600	29.3293	31.468	34.3638	29.6552	22.8499	29.1708	17.0199	25.5832	29.7789	24.9381	21.3159	23.7643
RC2G0189700	0	0	0	0.565117	0	0	0	0	0	0.759682	0	0.142025
RC2G0189800	0	0	0	0	0	0	0	0	0	0	0	0
RC2G0189900	0.0369584	0.0718333	0.247544	0.0737653	0	0.0837857	0.0371962	0.0746026	0.110575	0.108177	0.181282	0.148309
RC2G0190000	0.794225	0.0771838	0.975267	0.951116	0.555759	0.270079	0	0.0801594	0.31683	0.232469	0	0.239034
RC2G0190100	0	0	0	0	0	0	0	0	0	0	0	0
RC2G0190200	0.183574	0	0	0.549592	0	0	0	0	0	0.179106	0	0
RC2G0190300	0	0.223408	0.128314	0.229417	0	0.130291	0.462734	0.116011	0	0.560733	0.225522	0
RC2G0190400	8.16765	9.49039	9.76185	6.02458	6.83352	6.33981	4.78022	2.19526	3.18739	2.90171	2.48214	4.0079
RC2G0190500	0	0	0	0	0	0	0	0	0	0	0	0
RC2G0190600	0.565746	0.549798	0.578921	0.329341	0.282771	0.58784	6.16834	8.18425	7.28777	7.26769	8.27874	9.27025
RC2G0190700	0.285781	0.429212	0.464032	0.388902	0.363591	0.294488	6.01387	7.36814	8.42068	6.3116	6.52458	8.52284
RC2G0190800	0	0	0	0	0	0	0	0	0	0	0	0
RC2G0190900	0	0	0	0	0	0	0	0	0	0	0	0
RC2G0191000	0.122632	0.317801	0.501952	0.0407935	0.0817254	0.27801	0.123421	0.330053	0.0815334	0.079765	0.0401009	0.0410089
RC2G0191100	0.888125	0.739792	0.849795	0.379844	0.760977	0.431443	0	0.128052	0.379595	0	0	0
RC2G0191200	0.190917	0.788524	0.372966	0.142894	0.429409	0.270508	0	0.433548	0.1428	0.139703	0	0
RC2G0191300	39.1859	35.3402	37.7276	42.1214	44.3075	43.4471	37.9173	31.06	27.4764	36.07	28.9053	28.145
RC2G0191400	0	0	0	0	0	0	0	0	0	0	0	0
RC2G0191500	0	0	0	0	0	0	0.466023	0	0	0.625534	0	0
RC2G0191600	3.61385	2.06587	4.39016	75.7353	6.3751	11.265	2.67434	2.36007	3.28607	13.4295	2.91958	7.3576
RC2G0191700	11.0168	11.9658	18.809	8.62291	15.5476	9.79425	6.73957	3.48832	3.01603	2.73986	3.17869	1.73369
RC2G0191800	5.40931	7.11218	9.76815	7.62101	10.1786	7.39388	4.6435	3.21147	1.74533	4.50153	3.43365	3.19219
RC2G0191900	78.2384	79.7433	80.9159	61.4965	58.9131	73.5074	30.0897	44.8821	63.5475	51.2568	51.3265	63.5474
RC2G0192000	44.1605	52.0851	45.4984	34.5768	31.543	33.4879	32.4578	21.5436	36.4823	35.691	29.2858	33.5955
RC2G0192100	51.2995	60.4267	54.4345	33.9795	31.1068	27.7324	28.3679	25.3187	42.6713	41.0858	35.3381	41.511
RC2G0192200	69.4658	76.2337	71.1743	46.7481	48.8452	50.5737	47.2156	44.1878	46.5786	46.7907	36.3948	44.3414
RC2G0192300	0.996775	1.18394	0.803628	1.60262	1.10713	2.13417	1.44905	1.56492	1.76725	1.45877	1.03217	1.77775
RC2G0192400	0	0	0	0	0	0	0	0	0	0	0	0
RC2G0192500	4.52634	3.34305	5.13367	5.3482	2.82342	4.10453	6.15898	4.12977	5.20023	13.0366	6.18098	12.4602
RC2G0192600	348.283	382.304	324.278	165.524	238.377	245.569	137.066	309.042	367.532	147.92	218.09	198.686
RC2G0192700	8.19458	10.4646	10.5842	2.90615	3.04648	5.18169	12.3028	13.978	13.677	10.1426	10.3975	6.55638
RC2G0192800	26.3595	29.7278	26.3377	20.9794	16.0378	17.042	18.9962	19.7396	27.7486	38.958	26.625	29.0561
RC2G0192900	0	0	0	65.666	0.0321964	0.365081	0	0	0	2.01114	0	0.613921
RC2G0193000	5.01668	4.99964	6.57166	7.02428	6.44771	6.93401	6.38848	7.93066	7.81097	6.56774	9.44104	11.8374
RC2G0193100	6.40702	4.10748	8.91223	15.265	7.4107	20.5325	10.4657	9.68276	6.82458	24.7098	16.717	23.5231
RC2G0193200	0	0	0.172669	0	0	0	0.622692	0.312226	0	0.150913	0.15174	0.775878
RC2G0193300	0.184588	0	0.103029	0.184209	0	0.104616	0	0	0	0	0.362164	0.185182
RC2G0193400	0	0.157615	0	0	0	0	0	0	0	0	0	0
RC2G0193500	1.68739	2.78771	1.03602	0.589377	1.26509	1.33888	0	0	0	0	0	0
RC2G0193600	0	0	0	0	0	0	0	0	0.38545	0.125696	0	0
RC2G0193700	0	0	0	0.0664181	0	0	0.133966	0	0	0	0.130581	0.0667688
RC2G0193800	0.650085	0.114865	0.131945	0.0589774	0.23631	0.133978	25.5164	4.65246	4.89191	19.1432	10.2038	4.62453
RC2G0193900	7.23434	4.15268	17.1559	57.6064	36.1213	57.444	4.45153	10.5928	9.56984	8.33827	3.67716	3.27157
RC2G0194000	0	0	0	0	0	0	0	0	0	0	0	0
RC2G0194100	0	0	0	0	0	0	0	0	0	0	0	0
RC2G0194200	1.03581	0.514015	0.418233	0.483853	0.308429	0.0749428	6.49883	6.91757	5.5167	7.16022	11.7612	11.5632
RC2G0194300	0	0	0	0	0	0	0	0	0	0	0	0
RC2G0194400	0	0	0	0	0	0	0.0222685	0.133988	0.132397	0.129526	0.282176	0.110987
RC2G0194500	4.47274	2.71984	2.74468	11.0415	2.56241	2.84626	6.26527	2.95669	3.23461	4.44044	3.00217	3.09639
RC2G0194600	3.23681	3.30551	2.63342	0.985475	1.5904	1.15044	9.88332	5.26016	4.43172	7.62744	6.5121	3.74256
RC2G0194700	63.2353	67.9994	66.7093	41.1759	54.6051	63.3648	37.2613	43.8639	42.0699	39.9118	47.0053	45.8624
RC2G0194800	0	0.14224	0.0326781	0.146066	0	0	1.76769	0.177268	0.175164	0.999625	0.229737	0.323041
RC2G0194900	26.6533	26.7228	22.1579	22.4777	36.7758	31.7011	15.5848	18.7072	17.2216	11.6746	20.5769	19.4423
RC2G0195000	9.13437	10.1031	10.1356	5.52961	6.91002	7.8354	18.9384	12.0153	11.8453	15.8972	10.8984	11.0075
RC2G0195100	4.17347	3.80853	4.5074	4.876	3.79887	4.36531	6.8298	4.98272	4.36521	6.19061	5.32579	5.5485
RC2G0195200	0	0	0	0	0	0	0	0	0	0	0	0
RC2G0195300	0	0	0	0	0	0	0	0	0	0	0	0
RC2G0195400	0	0	0	0	0	0	0.504381	0.337204	0.6664	0.488959	0	0.16759
RC2G0195500	2.3286	5.21466	2.14738	1.71761	1.21449	1.03285	0.20379	0.102183	0.10097	0.395119	0.297962	0.304709
RC2G0195600	0.435031	0	0	0	0	0	0	0	0	0	0	0
RC2G0195700	0.232017	0.169108	0.259004	0.173656	0	0	0	0.0585423	0	0	0.0569024	0.0581909
RC2G0195800	0	0	0	0	0	0	0	0	0	0	0	0
RC2G0195900	0	0	0.0826975	0	0.0370271	0.0839714	0.410066	0.224304	0.0738803	0.32525	0.0726736	0.0371596
RC2G0196000	0	0	0	0	0	0	0	0	0	0	0	0
RC2G0196100	1.79567	1.9037	1.64008	1.30327	1.95821	1.4803	0	0.329515	0	0	0	0.163768
RC2G0196200	26.6262	24.8123	19.3405	8.62667	12.5791	9.83988	29.2937	32.2847	38.4489	24.9462	33.6703	28.3219
RC2G0196300	0.907892	0.52938	1.72294	1.63085	1.45211	1.13202	1.64472	1.19121	1.62978	1.06295	0.890647	1.27514
RC2G0196400	0	0	0	0.0239353	0	0	0	0	0	0	0.0117645	0
RC2G0196500	0.165946	0.161268	0.0926239	0	0.331773	0	1.16909	1.08865	0.413742	0.728582	1.95352	1.33184
RC2G0196600	0	0	0	0	0	0	0	0	0	0	0	0
RC2G0196700	21.7647	22.7432	23.7738	9.2085	17.5125	18.2282	37.9547	44.5069	43.2115	27.824	35.7495	22.3043
RC2G0196800	3.5316	3.80241	5.54485	2.85244	1.70167	2.86553	7.54333	7.26976	6.15723	5.45354	4.77305	5.25072
RC2G0196900	28.4456	30.2549	18.2571	23.8989	24.2314	23.9012	7.93606	19.8667	30.8734	15.6718	15.4711	20.2748
RC2G0197000	86.1089	115.745	75.5325	46.0218	47.724	42.1021	14.339	19.5511	38.8373	26.5818	21.8233	33.5514
RC2G0197100	35.1673	37.7028	32.1201	25.8687	37.4005	24.9753	37.1328	27.4705	28.2645	29.0003	25.599	26.352
RC2G0197200	12.7689	12.2224	7.18066	2.77849	3.55098	1.95885	6.47385	3.00383	11.2024	7.86831	7.06375	10.4984
RC2G0197300	19.9394	16.5659	20.0229	15.1904	13.0361	14.126	14.1101	12.1286	18.11	18.5857	15.3255	16.5208
RC2G0197400	119.578	114.294	125.299	118.94	93.5517	108.591	137.639	108.813	88.1278	150.002	119.094	113.296
RC2G0197500	0	0	0	0	0	0	0	0	0	0	0	0
RC2G0197600	10.5962	12.1817	13.8841	8.2868	8.53245	7.09047	7.48594	7.56863	7.77061	6.67412	4.61732	4.9176
RC2G0197700	2.4651	2.81426	2.75182	0.907588	0.478488	0.732464	5.27504	2.4155	3.98599	7.58891	2.67653	2.83318
RC2G0197800	1.26342	0.818537	0.352594	0.210138	0.105247	0.119342	0	0.425047	0.105	0.82178	0.309855	0.211248
RC2G0197900	0.107776	0	0	0.107555	0	0	0	0	0	0.630915	0.211457	0.324367
RC2G0198000	32.3949	22.3037	31.345	24.1197	11.4204	15.0218	12.9289	18.2951	15.1408	15.8032	7.9698	9.52562
RC2G0198100	31.5986	28.4697	28.4866	44.129	28.4562	32.8936	26.6098	22.5939	17.2725	36.0428	23.0455	27.2641
RC2G0198200	18.3625	18.2293	19.1739	30.5039	23.778	26.8343	17.0022	13.1726	9.52268	18.6323	14.1339	16.1544
RC2G0198300	10.0594	11.2437	16.018	15.4651	9.84439	13.5596	11.857	13.3235	14.9729	14.7955	13.0096	10.6373
RC2G0198400	25.2306	19.6071	50.7362	187.591	45.1743	85.5528	20.4796	23.8078	30.6774	79.3716	28.3539	55.8247
RC2G0198500	0.0804424	0.0781749	0.0448996	0.361249	0.12062	0.136774	0	0	0	0.0392423	0	0.121052
RC2G0198600	0	0	0	0	0	0	0	0	0	0	0	0
RC2G0198700	0	0	0	1.40387	0	0	0	0	0	0.171565	0	0
RC2G0198800	0.0345864	0	0	0.207093	0	0	0	0	0	0.269957	0.0339294	0.0693953
RC2G0198900	19.0714	16.106	21.9018	26.8762	14.4659	20.5126	21.5856	20.632	17.9563	25.8896	18.201	16.2292
RC2G0199000	13.4213	14.2918	17.2138	11.2565	16.8419	14.7277	0.143698	0.720521	0.569573	0.696523	0.980473	0.286478
RC2G0199100	276.234	274.912	250.573	388.513	337.561	332.223	249.18	209.888	186.793	346.804	184.295	178.758
RC2G0199200	56.5981	55.5921	46.6771	19.1804	25.352	20.7117	72.3759	67.9509	68.6185	46.7137	65.0805	55.3731
RC2G0199300	0.902984	0.29251	0.168003	0.750944	0.752217	0.170591	1.51466	0.151894	1.05063	2.34935	0.738194	0.150982
RC2G0199400	0.915786	0.675151	0.951803	0.724824	0.37881	0.250565	0.79455	0.605565	0.440907	0.215672	0.30979	0.506888
RC2G0199500	41.2336	41.5576	48.3936	35.5138	37.6908	38.5379	63.462	54.5582	53.5584	66.0554	62.3779	60.6628
RC2G0199600	37.5502	32.2793	38.547	40.5352	35.2485	43.999	29.2629	34.851	32.5914	39.915	34.3525	35.7655
RC2G0199700	0.885696	1.052	1.12604	0.957536	0.467283	0.501974	11.7615	6.58019	5.59423	9.14548	7.11993	4.46741
RC2G0199800	11.5289	13.7191	20.4868	12.411	13.5744	16.6115	8.62623	8.0739	7.47521	8.75601	7.8807	7.1487
RC2G0199900	0.227859	0.254	0.508725	0.3344	0.341666	0.402615	0.0809383	0.0541113	0.0802033	0.111157	0.0920422	0.10085
[truncated: 42,482 more rows]
