# Supplementary material for: Evaluation of aphid resistance on different rose cultivars and transcriptome analysis in response to aphid infestation
Source: BMC Genomics. 2024 Mar 4;25:232. doi: 10.1186/s12864-024-10100-z (PMC10910744; doi:10.1186/s12864-024-10100-z)
Supplement: Supplementary file 9 — Supplementary Material 9. [file 12864_2024_10100_MOESM9_ESM.xlsx]

## Sheet: title
Table S3. Significant GO enrichment pathways of DEGs between two rose cultivars.

## Sheet: Cluster C1
ONTOLOGY	ID	Description	GeneRatio	BgRatio	pvalue	p.adjust	qvalue	geneID	Count
BP	GO:0006026	aminoglycan catabolic process	5/189	18/11833	7.13487e-06	0.000198884	0.000170861	RC2G0120500/RC2G0122100/RC4G0137900/RC6G0093100/RC7G0378800	5
BP	GO:0006030	chitin metabolic process	5/189	18/11833	7.13487e-06	0.000198884	0.000170861	RC2G0120500/RC2G0122100/RC4G0137900/RC6G0093100/RC7G0378800	5
BP	GO:0006040	amino sugar metabolic process	5/189	18/11833	7.13487e-06	0.000198884	0.000170861	RC2G0120500/RC2G0122100/RC4G0137900/RC6G0093100/RC7G0378800	5
BP	GO:0016998	cell wall macromolecule catabolic process	5/189	18/11833	7.13487e-06	0.000198884	0.000170861	RC2G0120500/RC2G0122100/RC4G0137900/RC6G0093100/RC7G0378800	5
BP	GO:1901071	glucosamine-containing compound metabolic process	5/189	18/11833	7.13487e-06	0.000198884	0.000170861	RC2G0120500/RC2G0122100/RC4G0137900/RC6G0093100/RC7G0378800	5
BP	GO:0005984	disaccharide metabolic process	5/189	32/11833	0.000139852	0.00283517	0.00243569	RC3G0062000/RC4G0471400/RC5G0109400/RC6G0436900/RC7G0159100	5
BP	GO:0009311	oligosaccharide metabolic process	5/189	40/11833	0.000412099	0.00706908	0.00607304	RC3G0062000/RC4G0471400/RC5G0109400/RC6G0436900/RC7G0159100	5
BP	GO:0045454	cell redox homeostasis	7/189	109/11833	0.00179506	0.0285927	0.0245639	RC2G0338500/RC4G0270600/RC4G0270700/RC4G0270800/RC6G0423400/RC6G0423700/RC7G0048800	7
BP	GO:0005992	trehalose biosynthetic process	3/189	16/11833	0.00192664	0.0286427	0.0246069	RC4G0471400/RC5G0109400/RC7G0159100	3
BP	GO:0006334	nucleosome assembly	4/189	40/11833	0.00367719	0.0427378	0.036716	RC3G0255200/RC5G0543200/RC5G0543500/RC5G0546800	4
BP	GO:0031497	chromatin assembly	4/189	40/11833	0.00367719	0.0427378	0.036716	RC3G0255200/RC5G0543200/RC5G0543500/RC5G0546800	4
BP	GO:0034728	nucleosome organization	4/189	41/11833	0.00402464	0.0427378	0.036716	RC3G0255200/RC5G0543200/RC5G0543500/RC5G0546800	4
MF	GO:0004185	serine-type carboxypeptidase activity	11/284	57/19689	4.74993e-10	5.37275e-08	4.84232e-08	RC4G0093200/RC4G0093400/RC4G0141200/RC4G0446600/RC6G0065700/RC6G0065900/RC6G0066100/RC6G0066200/RC6G0067200/RC6G0077700/RC6G0077800	11
MF	GO:0004180	carboxypeptidase activity	11/284	59/19689	7.02321e-10	5.37275e-08	4.84232e-08	RC4G0093200/RC4G0093400/RC4G0141200/RC4G0446600/RC6G0065700/RC6G0065900/RC6G0066100/RC6G0066200/RC6G0067200/RC6G0077700/RC6G0077800	11
MF	GO:0017171	serine hydrolase activity	14/284	220/19689	4.04377e-06	9.67903e-05	8.72345e-05	RC0G0174100/RC3G0260600/RC3G0407900/RC4G0093200/RC4G0093400/RC4G0141200/RC4G0446600/RC6G0065700/RC6G0065900/RC6G0066100/RC6G0066200/RC6G0067200/RC6G0077700/RC6G0077800	14
MF	GO:0004568	chitinase activity	5/284	18/19689	4.42832e-06	9.67903e-05	8.72345e-05	RC2G0120500/RC2G0122100/RC4G0137900/RC6G0093100/RC7G0378800	5
MF	GO:0016667	oxidoreductase activity, acting on a sulfur group of donors	8/284	95/19689	6.97424e-05	0.00133382	0.00120214	RC2G0338500/RC4G0270600/RC4G0270700/RC4G0270800/RC5G0239900/RC5G0240600/RC6G0423400/RC6G0423700	8
MF	GO:0008234	cysteine-type peptidase activity	9/284	143/19689	0.00023546	0.00400282	0.00360763	RC0G0119500/RC0G0120700/RC2G0184100/RC5G0096100/RC5G0096200/RC5G0295900/RC5G0306100/RC5G0306700/RC5G0579300	9

## Sheet: Cluster C2
ONTOLOGY	ID	Description	GeneRatio	BgRatio	pvalue	p.adjust	qvalue	geneID	Count
CC	GO:0000786	nucleosome	8/42	69/4890	8.37116e-08	1.29364e-06	1.1554e-06	RC1G0429400/RC2G0139100/RC3G0350100/RC3G0392500/RC5G0545100/RC5G0545800/RC6G0417700/RC6G0511200	8
CC	GO:0032993	protein-DNA complex	8/42	72/4890	1.17603e-07	1.29364e-06	1.1554e-06	RC1G0429400/RC2G0139100/RC3G0350100/RC3G0392500/RC5G0545100/RC5G0545800/RC6G0417700/RC6G0511200	8
CC	GO:0044815	DNA packaging complex	8/42	72/4890	1.17603e-07	1.29364e-06	1.1554e-06	RC1G0429400/RC2G0139100/RC3G0350100/RC3G0392500/RC5G0545100/RC5G0545800/RC6G0417700/RC6G0511200	8
MF	GO:0046982	protein heterodimerization activity	6/174	94/19689	0.00018706	0.0289943	0.0277636	RC1G0429400/RC3G0350100/RC5G0545100/RC5G0545800/RC6G0417700/RC6G0511200	6

## Sheet: Cluster C3
ONTOLOGY	ID	Description	GeneRatio	BgRatio	pvalue	p.adjust	qvalue	geneID	Count
BP	GO:0009607	response to biotic stimulus	18/510	74/11833	1.50659e-09	4.7759e-07	4.53564e-07	RC1G0374500/RC4G0172700/RC4G0174500/RC4G0289700/RC4G0290000/RC4G0290100/RC4G0290200/RC4G0290300/RC4G0290500/RC4G0290600/RC4G0291800/RC4G0292800/RC4G0292900/RC4G0293000/RC4G0293200/RC4G0302100/RC4G0302200/RC7G0079800	18
BP	GO:0006855	xenobiotic transmembrane transport	17/510	77/11833	2.08409e-08	2.20219e-06	2.09141e-06	RC0G0105500/RC1G0534600/RC1G0546600/RC1G0547500/RC2G0512500/RC2G0512900/RC2G0544000/RC2G0544900/RC4G0383800/RC4G0383900/RC4G0384000/RC5G0031100/RC6G0485300/RC7G0023700/RC7G0023800/RC7G0494800/RC7G0538200	17
BP	GO:0042908	xenobiotic transport	17/510	77/11833	2.08409e-08	2.20219e-06	2.09141e-06	RC0G0105500/RC1G0534600/RC1G0546600/RC1G0547500/RC2G0512500/RC2G0512900/RC2G0544000/RC2G0544900/RC4G0383800/RC4G0383900/RC4G0384000/RC5G0031100/RC6G0485300/RC7G0023700/RC7G0023800/RC7G0494800/RC7G0538200	17
BP	GO:0006952	defense response	22/510	139/11833	1.12977e-07	8.95343e-06	8.50301e-06	RC1G0374500/RC2G0000700/RC3G0207200/RC4G0172700/RC4G0174500/RC4G0289700/RC4G0290000/RC4G0290100/RC4G0290200/RC4G0290300/RC4G0290500/RC4G0290600/RC4G0291800/RC4G0292800/RC4G0292900/RC4G0293000/RC4G0293200/RC4G0302100/RC4G0302200/RC5G0086800/RC5G0517300/RC7G0079800	22
BP	GO:0009856	pollination	22/510	214/11833	0.000139389	0.0073644	0.00699392	RC0G0048000/RC1G0106300/RC1G0167900/RC2G0304600/RC2G0365200/RC2G0368200/RC2G0549900/RC3G0095700/RC4G0056700/RC4G0202300/RC5G0027300/RC5G0047900/RC5G0231000/RC5G0231100/RC5G0312100/RC5G0319400/RC5G0322900/RC5G0323000/RC5G0323300/RC5G0569400/RC6G0134000/RC7G0420400	22
BP	GO:0044706	multi-multicellular organism process	22/510	214/11833	0.000139389	0.0073644	0.00699392	RC0G0048000/RC1G0106300/RC1G0167900/RC2G0304600/RC2G0365200/RC2G0368200/RC2G0549900/RC3G0095700/RC4G0056700/RC4G0202300/RC5G0027300/RC5G0047900/RC5G0231000/RC5G0231100/RC5G0312100/RC5G0319400/RC5G0322900/RC5G0323000/RC5G0323300/RC5G0569400/RC6G0134000/RC7G0420400	22
BP	GO:0008037	cell recognition	21/510	213/11833	0.000349201	0.0122996	0.0116809	RC0G0048000/RC1G0106300/RC1G0167900/RC2G0304600/RC2G0365200/RC2G0368200/RC2G0549900/RC3G0095700/RC4G0056700/RC4G0202300/RC5G0027300/RC5G0047900/RC5G0231000/RC5G0231100/RC5G0312100/RC5G0319400/RC5G0322900/RC5G0323000/RC5G0323300/RC5G0569400/RC7G0420400	21
BP	GO:0000003	reproduction	22/510	240/11833	0.000695289	0.020037	0.019029	RC0G0048000/RC1G0106300/RC1G0167900/RC2G0304600/RC2G0365200/RC2G0368200/RC2G0549900/RC3G0095700/RC4G0056700/RC4G0202300/RC5G0027300/RC5G0047900/RC5G0231000/RC5G0231100/RC5G0312100/RC5G0319400/RC5G0322900/RC5G0323000/RC5G0323300/RC5G0569400/RC6G0134000/RC7G0420400	22
BP	GO:0022414	reproductive process	22/510	240/11833	0.000695289	0.020037	0.019029	RC0G0048000/RC1G0106300/RC1G0167900/RC2G0304600/RC2G0365200/RC2G0368200/RC2G0549900/RC3G0095700/RC4G0056700/RC4G0202300/RC5G0027300/RC5G0047900/RC5G0231000/RC5G0231100/RC5G0312100/RC5G0319400/RC5G0322900/RC5G0323000/RC5G0323300/RC5G0569400/RC6G0134000/RC7G0420400	22
BP	GO:0006817	phosphate ion transport	4/510	11/11833	0.000883323	0.0233344	0.0221606	RC4G0044900/RC4G0045100/RC4G0045300/RC6G0380900	4
BP	GO:0015936	coenzyme A metabolic process	5/510	21/11833	0.00167098	0.0407462	0.0386964	RC6G0317100/RC6G0317300/RC6G0318000/RC6G0318100/RC6G0318200	5
BP	GO:0008299	isoprenoid biosynthetic process	8/510	55/11833	0.00230037	0.0482	0.0457752	RC3G0359000/RC5G0003100/RC5G0399900/RC6G0317100/RC6G0317300/RC6G0318100/RC6G0318200/RC7G0208900	8
BP	GO:0032501	multicellular organismal process	24/510	299/11833	0.00253601	0.0482	0.0457752	RC0G0048000/RC1G0106300/RC1G0167900/RC2G0001200/RC2G0304600/RC2G0365200/RC2G0368200/RC2G0549900/RC3G0095700/RC4G0056700/RC4G0202300/RC5G0027300/RC5G0047900/RC5G0231000/RC5G0231100/RC5G0312100/RC5G0319400/RC5G0322900/RC5G0323000/RC5G0323300/RC5G0422400/RC5G0569400/RC6G0134000/RC7G0420400	24
BP	GO:0006720	isoprenoid metabolic process	8/510	56/11833	0.00258486	0.0482	0.0457752	RC3G0359000/RC5G0003100/RC5G0399900/RC6G0317100/RC6G0317300/RC6G0318100/RC6G0318200/RC7G0208900	8
MF	GO:0010333	terpene synthase activity	18/781	73/19689	3.4433e-10	7.98846e-08	6.77787e-08	RC1G0101600/RC1G0101800/RC1G0102000/RC1G0102100/RC2G0553800/RC2G0570100/RC5G0042900/RC5G0043300/RC5G0044100/RC5G0044200/RC5G0044400/RC5G0258300/RC5G0334500/RC5G0513800/RC6G0039700/RC6G0040400/RC6G0042900/RC7G0319600	18
MF	GO:0140110	transcription regulator activity	46/781	441/19689	2.36966e-09	1.57304e-07	1.33466e-07	RC0G0183100/RC1G0273500/RC1G0375300/RC1G0508100/RC1G0508200/RC1G0508300/RC1G0559900/RC1G0582600/RC2G0103200/RC2G0191600/RC2G0198400/RC2G0224500/RC2G0338100/RC2G0412700/RC2G0484100/RC2G0684800/RC3G0073600/RC3G0073900/RC3G0086500/RC3G0117400/RC3G0290400/RC3G0301700/RC3G0309600/RC4G0042000/RC4G0147400/RC4G0335200/RC4G0344000/RC4G0399100/RC5G0023800/RC5G0076200/RC5G0082800/RC5G0090100/RC5G0121300/RC5…	46
MF	GO:0003700	DNA-binding transcription factor activity	44/781	413/19689	2.77289e-09	1.57304e-07	1.33466e-07	RC0G0183100/RC1G0273500/RC1G0375300/RC1G0508100/RC1G0508200/RC1G0508300/RC1G0559900/RC1G0582600/RC2G0103200/RC2G0191600/RC2G0198400/RC2G0224500/RC2G0338100/RC2G0412700/RC2G0484100/RC2G0684800/RC3G0073600/RC3G0073900/RC3G0086500/RC3G0117400/RC3G0290400/RC3G0301700/RC3G0309600/RC4G0042000/RC4G0147400/RC4G0335200/RC4G0344000/RC4G0399100/RC5G0023800/RC5G0076200/RC5G0082800/RC5G0090100/RC5G0121300/RC5…	44
MF	GO:0015291	secondary active transmembrane transporter activity	25/781	158/19689	3.39017e-09	1.57304e-07	1.33466e-07	RC0G0105500/RC1G0435300/RC1G0534600/RC1G0546600/RC1G0547500/RC2G0447500/RC2G0512500/RC2G0512900/RC2G0544000/RC2G0544900/RC4G0044900/RC4G0045100/RC4G0045300/RC4G0383800/RC4G0383900/RC4G0384000/RC5G0031100/RC6G0380900/RC6G0485300/RC7G0023700/RC7G0023800/RC7G0176400/RC7G0438000/RC7G0494800/RC7G0538200	25
MF	GO:0016701	oxidoreductase activity, acting on single donors with incorporation of molecular oxygen	15/781	66/19689	3.36865e-08	1.30254e-06	1.10515e-06	RC0G0140400/RC0G0140500/RC0G0169600/RC0G0169900/RC3G0237300/RC3G0353500/RC3G0353600/RC4G0126100/RC4G0489500/RC6G0232000/RC6G0329200/RC6G0350300/RC6G0350400/RC6G0563700/RC7G0355900	15
MF	GO:0043565	sequence-specific DNA binding	24/781	184/19689	3.04551e-07	7.06558e-06	5.99484e-06	RC0G0183100/RC1G0375300/RC1G0559900/RC1G0582600/RC2G0191600/RC2G0198400/RC2G0224500/RC2G0412700/RC2G0684800/RC3G0073600/RC3G0073900/RC3G0086500/RC3G0117400/RC3G0290400/RC3G0301700/RC3G0309600/RC4G0344000/RC5G0023800/RC5G0076200/RC5G0121300/RC5G0738400/RC6G0452400/RC6G0452500/RC7G0169900	24
MF	GO:0000287	magnesium ion binding	20/781	146/19689	1.3409e-06	2.82807e-05	2.3995e-05	RC1G0101600/RC1G0101800/RC1G0102000/RC1G0102100/RC2G0553800/RC2G0570100/RC4G0403900/RC5G0042900/RC5G0043300/RC5G0044100/RC5G0044200/RC5G0044400/RC5G0258300/RC5G0334500/RC5G0513800/RC6G0039700/RC6G0040400/RC6G0042900/RC6G0057700/RC7G0319600	20
MF	GO:0004674	protein serine/threonine kinase activity	27/781	273/19689	1.29177e-05	0.000230531	0.000195595	RC0G0048000/RC1G0106300/RC1G0167900/RC2G0055000/RC2G0304600/RC2G0365100/RC2G0365200/RC2G0368200/RC2G0376500/RC2G0434500/RC2G0512600/RC2G0549900/RC3G0095700/RC4G0056700/RC4G0202300/RC5G0027300/RC5G0047900/RC5G0217300/RC5G0218500/RC5G0231000/RC5G0231100/RC5G0312100/RC5G0319400/RC5G0322900/RC5G0473800/RC5G0569400/RC7G0420400	27
MF	GO:0004497	monooxygenase activity	15/781	110/19689	2.91852e-05	0.00048364	0.000410348	RC0G0208500/RC0G0274300/RC4G0489500/RC5G0070000/RC5G0070100/RC5G0070900/RC5G0071000/RC5G0127500/RC6G0047200/RC6G0048600/RC6G0049400/RC6G0146800/RC6G0232000/RC6G0309800/RC7G0204200	15
MF	GO:0030247	polysaccharide binding	15/781	116/19689	5.48324e-05	0.000848075	0.000719555	RC1G0158900/RC1G0460300/RC2G0376500/RC2G0512600/RC2G0513800/RC5G0159700/RC5G0159900/RC5G0174300/RC5G0473800/RC5G0475200/RC6G0244100/RC6G0244200/RC7G0085600/RC7G0086000/RC7G0086500	15
MF	GO:0016747	acyltransferase activity, transferring groups other than amino-acyl groups	24/781	280/19689	0.000349353	0.00450277	0.00382041	RC0G0006700/RC0G0221200/RC0G0221400/RC0G0221800/RC0G0225400/RC0G0226100/RC0G0227500/RC1G0024800/RC1G0025000/RC2G0210600/RC2G0600200/RC2G0688000/RC4G0360800/RC4G0361700/RC4G0361900/RC5G0355100/RC5G0444400/RC6G0243700/RC6G0351600/RC6G0565100/RC7G0138500/RC7G0332700/RC7G0333800/RC7G0334400	24
MF	GO:0016682	oxidoreductase activity, acting on diphenols and related substances as donors, oxygen as acceptor	8/781	65/19689	0.00404889	0.0410884	0.0348618	RC1G0594000/RC2G0297500/RC4G0082700/RC5G0070000/RC5G0070100/RC5G0070900/RC5G0071000/RC6G0245500	8
MF	GO:0015103	inorganic anion transmembrane transporter activity	6/781	39/19689	0.00407342	0.0410884	0.0348618	RC1G0435300/RC1G0554800/RC1G0554900/RC2G0447500/RC3G0097300/RC7G0438000	6
MF	GO:0010181	FMN binding	6/781	41/19689	0.00525068	0.0487263	0.0413422	RC2G0094500/RC2G0094600/RC5G0133200/RC6G0289800/RC7G0311900/RC7G0473800	6

## Sheet: Cluster C4
ONTOLOGY	ID	Description	GeneRatio	BgRatio	pvalue	p.adjust	qvalue	geneID	Count
BP	GO:0015979	photosynthesis	16/177	116/11833	1.50523e-11	3.6276e-09	3.39072e-09	RC0G0013800/RC0G0013900/RC0G0182800/RC1G0267600/RC1G0417300/RC2G0297200/RC2G0305900/RC2G0466900/RC2G0570800/RC4G0229000/RC4G0347900/RC4G0366300/RC5G0142900/RC5G0317100/RC5G0641400/RC7G0046900	16
CC	GO:0009522	photosystem I	5/64	21/4890	5.67612e-06	0.000368948	0.000316668	RC2G0297200/RC2G0466900/RC4G0229000/RC5G0142900/RC5G0641400	5
CC	GO:0000786	nucleosome	7/64	69/4890	2.68432e-05	0.000385008	0.000330453	RC4G0465400/RC5G0087800/RC5G0542300/RC5G0544600/RC5G0545000/RC5G0546700/RC6G0390100	7
CC	GO:0032993	protein-DNA complex	7/64	72/4890	3.55392e-05	0.000385008	0.000330453	RC4G0465400/RC5G0087800/RC5G0542300/RC5G0544600/RC5G0545000/RC5G0546700/RC6G0390100	7
CC	GO:0044815	DNA packaging complex	7/64	72/4890	3.55392e-05	0.000385008	0.000330453	RC4G0465400/RC5G0087800/RC5G0542300/RC5G0544600/RC5G0545000/RC5G0546700/RC6G0390100	7

## Sheet: RTvsRC_Down
ONTOLOGY	ID	Description	GeneRatio	BgRatio	pvalue	p.adjust	qvalue	geneID	Count
BP	GO:0015979	photosynthesis	18/255	116/11833	4.71267e-11	1.47507e-08	1.36419e-08	RC0G0182800/RC1G0267600/RC0G0013900/RC7G0046900/RC4G0229000/RC5G0142900/RC4G0366300/RC2G0297200/RC2G0466900/RC2G0305900/RC0G0013800/RC5G0317100/RC1G0162700/RC0G0235700/RC1G0417300/RC5G0641400/RC4G0347900/RC2G0570800	18
BP	GO:0006334	nucleosome assembly	9/255	40/11833	1.32792e-07	1.30652e-05	1.20831e-05	RC5G0546700/RC2G0139100/RC3G0255200/RC5G0543200/RC1G0429400/RC3G0392500/RC6G0390100/RC5G0543500/RC4G0465400	9
BP	GO:0031497	chromatin assembly	9/255	40/11833	1.32792e-07	1.30652e-05	1.20831e-05	RC5G0546700/RC2G0139100/RC3G0255200/RC5G0543200/RC1G0429400/RC3G0392500/RC6G0390100/RC5G0543500/RC4G0465400	9
BP	GO:0034728	nucleosome organization	9/255	41/11833	1.66967e-07	1.30652e-05	1.20831e-05	RC5G0546700/RC2G0139100/RC3G0255200/RC5G0543200/RC1G0429400/RC3G0392500/RC6G0390100/RC5G0543500/RC4G0465400	9
BP	GO:0006338	chromatin remodeling	9/255	53/11833	1.68525e-06	8.79141e-05	8.13061e-05	RC5G0546700/RC2G0139100/RC3G0255200/RC5G0543200/RC1G0429400/RC3G0392500/RC6G0390100/RC5G0543500/RC4G0465400	9
BP	GO:0065004	protein-DNA complex assembly	9/255	53/11833	1.68525e-06	8.79141e-05	8.13061e-05	RC5G0546700/RC2G0139100/RC3G0255200/RC5G0543200/RC1G0429400/RC3G0392500/RC6G0390100/RC5G0543500/RC4G0465400	9
BP	GO:0071824	protein-DNA complex subunit organization	9/255	54/11833	1.98465e-06	8.87424e-05	8.20722e-05	RC5G0546700/RC2G0139100/RC3G0255200/RC5G0543200/RC1G0429400/RC3G0392500/RC6G0390100/RC5G0543500/RC4G0465400	9
BP	GO:0006325	chromatin organization	9/255	63/11833	7.45928e-06	0.000277512	0.000256653	RC5G0546700/RC2G0139100/RC3G0255200/RC5G0543200/RC1G0429400/RC3G0392500/RC6G0390100/RC5G0543500/RC4G0465400	9
BP	GO:0009765	photosynthesis, light harvesting	7/255	35/11833	7.97957e-06	0.000277512	0.000256653	RC0G0182800/RC1G0267600/RC0G0013900/RC0G0013800/RC5G0317100/RC1G0417300/RC4G0347900	7
BP	GO:0071103	DNA conformation change	9/255	71/11833	2.02016e-05	0.00063231	0.000584783	RC5G0546700/RC2G0139100/RC3G0255200/RC5G0543200/RC1G0429400/RC3G0392500/RC6G0390100/RC5G0543500/RC4G0465400	9
BP	GO:0065003	protein-containing complex assembly	13/255	152/11833	2.43802e-05	0.000693729	0.000641585	RC5G0546700/RC2G0139100/RC3G0255200/RC5G0543200/RC0G0213700/RC1G0429400/RC3G0392500/RC6G0390100/RC5G0543500/RC3G0169600/RC1G0219000/RC2G0570800/RC4G0465400	13
BP	GO:0019684	photosynthesis, light reaction	8/255	58/11833	3.1462e-05	0.000820633	0.000758951	RC0G0182800/RC1G0267600/RC0G0013900/RC0G0013800/RC5G0317100/RC1G0417300/RC4G0347900/RC2G0570800	8
BP	GO:0043933	protein-containing complex organization	14/255	186/11833	4.96623e-05	0.00119572	0.00110584	RC5G0546700/RC2G0139100/RC3G0255200/RC5G0543200/RC0G0213700/RC1G0429400/RC3G0392500/RC4G0168700/RC6G0390100/RC5G0543500/RC3G0169600/RC1G0219000/RC2G0570800/RC4G0465400	14
BP	GO:0022607	cellular component assembly	13/255	213/11833	0.000715419	0.0159947	0.0147925	RC5G0546700/RC2G0139100/RC3G0255200/RC5G0543200/RC0G0213700/RC1G0429400/RC3G0392500/RC6G0390100/RC5G0543500/RC3G0169600/RC1G0219000/RC2G0570800/RC4G0465400	13
BP	GO:0044085	cellular component biogenesis	17/255	332/11833	0.000861468	0.017976	0.0166248	RC4G0194600/RC5G0546700/RC2G0139100/RC3G0255200/RC5G0543200/RC0G0213700/RC1G0429400/RC5G0414700/RC3G0392500/RC6G0099800/RC6G0390100/RC5G0543500/RC7G0479600/RC3G0169600/RC1G0219000/RC2G0570800/RC4G0465400	17
BP	GO:0051276	chromosome organization	9/255	125/11833	0.00151471	0.0296315	0.0274043	RC5G0546700/RC2G0139100/RC3G0255200/RC5G0543200/RC1G0429400/RC3G0392500/RC6G0390100/RC5G0543500/RC4G0465400	9
CC	GO:0000786	nucleosome	18/99	69/4890	4.96814e-16	2.92235e-14	2.67666e-14	RC5G0545000/RC5G0087800/RC5G0546700/RC3G0350100/RC2G0139100/RC3G0255200/RC5G0543200/RC6G0511200/RC1G0429400/RC5G0544600/RC5G0542300/RC6G0417700/RC5G0545800/RC3G0392500/RC6G0390100/RC5G0543500/RC5G0545100/RC4G0465400	18
CC	GO:0032993	protein-DNA complex	18/99	72/4890	1.13858e-15	2.92235e-14	2.67666e-14	RC5G0545000/RC5G0087800/RC5G0546700/RC3G0350100/RC2G0139100/RC3G0255200/RC5G0543200/RC6G0511200/RC1G0429400/RC5G0544600/RC5G0542300/RC6G0417700/RC5G0545800/RC3G0392500/RC6G0390100/RC5G0543500/RC5G0545100/RC4G0465400	18
CC	GO:0044815	DNA packaging complex	18/99	72/4890	1.13858e-15	2.92235e-14	2.67666e-14	RC5G0545000/RC5G0087800/RC5G0546700/RC3G0350100/RC2G0139100/RC3G0255200/RC5G0543200/RC6G0511200/RC1G0429400/RC5G0544600/RC5G0542300/RC6G0417700/RC5G0545800/RC3G0392500/RC6G0390100/RC5G0543500/RC5G0545100/RC4G0465400	18
CC	GO:0000785	chromatin	18/99	89/4890	6.3447e-14	1.22135e-12	1.11867e-12	RC5G0545000/RC5G0087800/RC5G0546700/RC3G0350100/RC2G0139100/RC3G0255200/RC5G0543200/RC6G0511200/RC1G0429400/RC5G0544600/RC5G0542300/RC6G0417700/RC5G0545800/RC3G0392500/RC6G0390100/RC5G0543500/RC5G0545100/RC4G0465400	18
CC	GO:0005694	chromosome	18/99	188/4890	2.45206e-08	3.77618e-07	3.4587e-07	RC5G0545000/RC5G0087800/RC5G0546700/RC3G0350100/RC2G0139100/RC3G0255200/RC5G0543200/RC6G0511200/RC1G0429400/RC5G0544600/RC5G0542300/RC6G0417700/RC5G0545800/RC3G0392500/RC6G0390100/RC5G0543500/RC5G0545100/RC4G0465400	18
CC	GO:0009522	photosystem I	6/99	21/4890	2.51001e-06	3.22118e-05	2.95036e-05	RC4G0229000/RC5G0142900/RC2G0297200/RC2G0466900/RC0G0235700/RC5G0641400	6
CC	GO:0009521	photosystem	8/99	64/4890	3.69135e-05	0.000406049	0.000371911	RC4G0229000/RC5G0142900/RC4G0366300/RC2G0297200/RC2G0466900/RC2G0305900/RC0G0235700/RC5G0641400	8
CC	GO:0034357	photosynthetic membrane	8/99	70/4890	7.12418e-05	0.000685703	0.000628053	RC4G0229000/RC5G0142900/RC4G0366300/RC2G0297200/RC2G0466900/RC2G0305900/RC0G0235700/RC5G0641400	8
CC	GO:0009579	thylakoid	8/99	78/4890	0.000154875	0.00132504	0.00121364	RC4G0229000/RC5G0142900/RC4G0366300/RC2G0297200/RC2G0466900/RC2G0305900/RC0G0235700/RC5G0641400	8
MF	GO:0046982	protein heterodimerization activity	14/377	94/19689	3.04894e-09	6.5857e-07	6.32253e-07	RC5G0545000/RC5G0087800/RC5G0546700/RC3G0350100/RC3G0255200/RC5G0543200/RC6G0511200/RC1G0429400/RC5G0544600/RC5G0542300/RC6G0417700/RC5G0545800/RC5G0543500/RC5G0545100	14

## Sheet: RTvsRC_Up
ONTOLOGY	ID	Description	GeneRatio	BgRatio	pvalue	p.adjust	qvalue	geneID	Count
BP	GO:0009607	response to biotic stimulus	18/633	74/11833	4.39931e-08	1.54856e-05	1.45872e-05	RC4G0172700/RC4G0172900/RC4G0174500/RC4G0293200/RC4G0290000/RC4G0291800/RC4G0290100/RC4G0293000/RC4G0289700/RC4G0302100/RC4G0290500/RC4G0302200/RC4G0290600/RC4G0292900/RC4G0290200/RC7G0079800/RC1G0374500/RC4G0292800	18
BP	GO:0006952	defense response	24/633	139/11833	3.08001e-07	4.12608e-05	3.88671e-05	RC4G0172700/RC4G0172900/RC4G0174500/RC4G0293200/RC4G0290000/RC4G0291800/RC4G0290100/RC4G0293000/RC4G0289700/RC4G0302100/RC4G0290500/RC4G0302200/RC4G0290600/RC4G0292900/RC4G0290200/RC3G0207200/RC7G0367400/RC5G0086800/RC1G0471500/RC7G0079800/RC1G0374500/RC5G0517300/RC4G0292800/RC2G0000700	24
BP	GO:0006855	xenobiotic transmembrane transport	17/633	77/11833	4.68873e-07	4.12608e-05	3.88671e-05	RC2G0512500/RC2G0512900/RC1G0534600/RC0G0105500/RC4G0383900/RC6G0485300/RC7G0023800/RC7G0538200/RC1G0546600/RC7G0023700/RC7G0494800/RC4G0384000/RC6G0503000/RC1G0547500/RC2G0544900/RC4G0383800/RC2G0544000	17
BP	GO:0042908	xenobiotic transport	17/633	77/11833	4.68873e-07	4.12608e-05	3.88671e-05	RC2G0512500/RC2G0512900/RC1G0534600/RC0G0105500/RC4G0383900/RC6G0485300/RC7G0023800/RC7G0538200/RC1G0546600/RC7G0023700/RC7G0494800/RC4G0384000/RC6G0503000/RC1G0547500/RC2G0544900/RC4G0383800/RC2G0544000	17
BP	GO:0009856	pollination	25/633	214/11833	0.000193534	0.006139	0.00578285	RC2G0549900/RC1G0555100/RC5G0323700/RC0G0048000/RC2G0368200/RC5G0323000/RC5G0231000/RC5G0027300/RC5G0319400/RC6G0134000/RC5G0047900/RC5G0322900/RC1G0167900/RC3G0095700/RC4G0202300/RC7G0420400/RC5G0231100/RC5G0312100/RC5G0058500/RC1G0106300/RC2G0304600/RC2G0365200/RC4G0056700/RC5G0569400/RC5G0323300	25
BP	GO:0044706	multi-multicellular organism process	25/633	214/11833	0.000193534	0.006139	0.00578285	RC2G0549900/RC1G0555100/RC5G0323700/RC0G0048000/RC2G0368200/RC5G0323000/RC5G0231000/RC5G0027300/RC5G0319400/RC6G0134000/RC5G0047900/RC5G0322900/RC1G0167900/RC3G0095700/RC4G0202300/RC7G0420400/RC5G0231100/RC5G0312100/RC5G0058500/RC1G0106300/RC2G0304600/RC2G0365200/RC4G0056700/RC5G0569400/RC5G0323300	25
BP	GO:0006026	aminoglycan catabolic process	6/633	18/11833	0.000244165	0.006139	0.00578285	RC6G0304900/RC4G0137900/RC2G0122100/RC2G0120500/RC4G0138000/RC7G0378800	6
BP	GO:0006030	chitin metabolic process	6/633	18/11833	0.000244165	0.006139	0.00578285	RC6G0304900/RC4G0137900/RC2G0122100/RC2G0120500/RC4G0138000/RC7G0378800	6
BP	GO:0006032	chitin catabolic process	6/633	18/11833	0.000244165	0.006139	0.00578285	RC6G0304900/RC4G0137900/RC2G0122100/RC2G0120500/RC4G0138000/RC7G0378800	6
BP	GO:0006040	amino sugar metabolic process	6/633	18/11833	0.000244165	0.006139	0.00578285	RC6G0304900/RC4G0137900/RC2G0122100/RC2G0120500/RC4G0138000/RC7G0378800	6
BP	GO:0016998	cell wall macromolecule catabolic process	6/633	18/11833	0.000244165	0.006139	0.00578285	RC6G0304900/RC4G0137900/RC2G0122100/RC2G0120500/RC4G0138000/RC7G0378800	6
BP	GO:0046348	amino sugar catabolic process	6/633	18/11833	0.000244165	0.006139	0.00578285	RC6G0304900/RC4G0137900/RC2G0122100/RC2G0120500/RC4G0138000/RC7G0378800	6
BP	GO:1901071	glucosamine-containing compound metabolic process	6/633	18/11833	0.000244165	0.006139	0.00578285	RC6G0304900/RC4G0137900/RC2G0122100/RC2G0120500/RC4G0138000/RC7G0378800	6
BP	GO:1901072	glucosamine-containing compound catabolic process	6/633	18/11833	0.000244165	0.006139	0.00578285	RC6G0304900/RC4G0137900/RC2G0122100/RC2G0120500/RC4G0138000/RC7G0378800	6
BP	GO:0006022	aminoglycan metabolic process	6/633	19/11833	0.000340829	0.00799812	0.00753412	RC6G0304900/RC4G0137900/RC2G0122100/RC2G0120500/RC4G0138000/RC7G0378800	6
BP	GO:0008037	cell recognition	24/633	213/11833	0.000442514	0.00865361	0.00815158	RC2G0549900/RC1G0555100/RC5G0323700/RC0G0048000/RC2G0368200/RC5G0323000/RC5G0231000/RC5G0027300/RC5G0319400/RC5G0047900/RC5G0322900/RC1G0167900/RC3G0095700/RC4G0202300/RC7G0420400/RC5G0231100/RC5G0312100/RC5G0058500/RC1G0106300/RC2G0304600/RC2G0365200/RC4G0056700/RC5G0569400/RC5G0323300	24
BP	GO:0009875	pollen-pistil interaction	24/633	213/11833	0.000442514	0.00865361	0.00815158	RC2G0549900/RC1G0555100/RC5G0323700/RC0G0048000/RC2G0368200/RC5G0323000/RC5G0231000/RC5G0027300/RC5G0319400/RC5G0047900/RC5G0322900/RC1G0167900/RC3G0095700/RC4G0202300/RC7G0420400/RC5G0231100/RC5G0312100/RC5G0058500/RC1G0106300/RC2G0304600/RC2G0365200/RC4G0056700/RC5G0569400/RC5G0323300	24
BP	GO:0048544	recognition of pollen	24/633	213/11833	0.000442514	0.00865361	0.00815158	RC2G0549900/RC1G0555100/RC5G0323700/RC0G0048000/RC2G0368200/RC5G0323000/RC5G0231000/RC5G0027300/RC5G0319400/RC5G0047900/RC5G0322900/RC1G0167900/RC3G0095700/RC4G0202300/RC7G0420400/RC5G0231100/RC5G0312100/RC5G0058500/RC1G0106300/RC2G0304600/RC2G0365200/RC4G0056700/RC5G0569400/RC5G0323300	24
BP	GO:0000003	reproduction	25/633	240/11833	0.00108237	0.0190498	0.0179446	RC2G0549900/RC1G0555100/RC5G0323700/RC0G0048000/RC2G0368200/RC5G0323000/RC5G0231000/RC5G0027300/RC5G0319400/RC6G0134000/RC5G0047900/RC5G0322900/RC1G0167900/RC3G0095700/RC4G0202300/RC7G0420400/RC5G0231100/RC5G0312100/RC5G0058500/RC1G0106300/RC2G0304600/RC2G0365200/RC4G0056700/RC5G0569400/RC5G0323300	25
BP	GO:0022414	reproductive process	25/633	240/11833	0.00108237	0.0190498	0.0179446	RC2G0549900/RC1G0555100/RC5G0323700/RC0G0048000/RC2G0368200/RC5G0323000/RC5G0231000/RC5G0027300/RC5G0319400/RC6G0134000/RC5G0047900/RC5G0322900/RC1G0167900/RC3G0095700/RC4G0202300/RC7G0420400/RC5G0231100/RC5G0312100/RC5G0058500/RC1G0106300/RC2G0304600/RC2G0365200/RC4G0056700/RC5G0569400/RC5G0323300	25
BP	GO:0006817	phosphate ion transport	4/633	11/11833	0.00197891	0.0331703	0.0312459	RC4G0045100/RC4G0044900/RC4G0045300/RC6G0380900	4
MF	GO:0003700	DNA-binding transcription factor activity	50/958	413/19689	2.76663e-09	4.3896e-07	3.81246e-07	RC6G0257700/RC6G0116600/RC6G0452400/RC2G0103200/RC1G0389500/RC2G0684800/RC1G0508100/RC5G0121300/RC3G0290400/RC4G0147400/RC1G0273500/RC7G0484200/RC7G0256500/RC2G0191600/RC4G0042000/RC1G0582600/RC3G0073900/RC0G0183100/RC3G0073600/RC3G0117400/RC1G0552700/RC3G0309600/RC4G0344000/RC1G0559900/RC4G0399100/RC2G0412700/RC2G0338100/RC2G0198400/RC7G0102800/RC4G0335200/RC6G0452500/RC5G0738400/RC3G0301700/RC7…	50
MF	GO:0140110	transcription regulator activity	52/958	441/19689	3.3381e-09	4.3896e-07	3.81246e-07	RC6G0257700/RC6G0116600/RC6G0452400/RC2G0103200/RC1G0389500/RC2G0684800/RC1G0508100/RC5G0121300/RC3G0290400/RC4G0147400/RC1G0273500/RC7G0484200/RC7G0256500/RC2G0191600/RC4G0042000/RC1G0582600/RC3G0073900/RC0G0183100/RC3G0073600/RC3G0117400/RC1G0552700/RC3G0309600/RC4G0344000/RC1G0559900/RC4G0399100/RC2G0412700/RC2G0338100/RC2G0198400/RC7G0102800/RC4G0335200/RC6G0452500/RC5G0738400/RC3G0301700/RC7…	52
MF	GO:0015291	secondary active transmembrane transporter activity	26/958	158/19689	4.62217e-08	4.0521e-06	3.51934e-06	RC2G0512500/RC2G0512900/RC1G0534600/RC0G0105500/RC7G0438000/RC4G0383900/RC6G0485300/RC4G0045100/RC7G0176400/RC7G0023800/RC7G0538200/RC1G0546600/RC7G0023700/RC0G0000900/RC7G0494800/RC4G0384000/RC4G0044900/RC6G0503000/RC1G0547500/RC2G0447500/RC2G0544900/RC4G0383800/RC2G0544000/RC1G0435300/RC4G0045300/RC6G0380900	26
MF	GO:0016701	oxidoreductase activity, acting on single donors with incorporation of molecular oxygen	16/958	66/19689	7.52182e-08	4.9456e-06	4.29536e-06	RC0G0169900/RC6G0563700/RC0G0169600/RC3G0353600/RC7G0355900/RC4G0489500/RC0G0140400/RC0G0140500/RC5G0673600/RC6G0350300/RC6G0233000/RC6G0350400/RC6G0329200/RC3G0353500/RC6G0232000/RC4G0354000	16
MF	GO:0043565	sequence-specific DNA binding	27/958	184/19689	2.89337e-07	1.52191e-05	1.32181e-05	RC6G0452400/RC1G0389500/RC2G0684800/RC5G0121300/RC3G0290400/RC2G0191600/RC1G0582600/RC3G0073900/RC0G0183100/RC3G0073600/RC3G0117400/RC1G0552700/RC3G0309600/RC4G0344000/RC1G0559900/RC2G0412700/RC2G0198400/RC6G0452500/RC5G0738400/RC3G0301700/RC7G0571000/RC7G0169900/RC1G0375300/RC5G0076200/RC5G0023800/RC3G0086500/RC2G0224500	27
MF	GO:0004185	serine-type carboxypeptidase activity	14/958	57/19689	4.11563e-07	1.80402e-05	1.56683e-05	RC4G0142100/RC6G0066200/RC4G0141200/RC4G0446700/RC6G0077700/RC6G0065700/RC6G0066100/RC4G0093400/RC6G0067200/RC6G0065900/RC6G0077800/RC4G0446600/RC4G0093200/RC1G0418900	14
MF	GO:0004180	carboxypeptidase activity	14/958	59/19689	6.49516e-07	2.20712e-05	1.91693e-05	RC4G0142100/RC6G0066200/RC4G0141200/RC4G0446700/RC6G0077700/RC6G0065700/RC6G0066100/RC4G0093400/RC6G0067200/RC6G0065900/RC6G0077800/RC4G0446600/RC4G0093200/RC1G0418900	14
MF	GO:0016702	oxidoreductase activity, acting on single donors with incorporation of molecular oxygen, incorporation of two atoms of oxygen	13/958	51/19689	6.71366e-07	2.20712e-05	1.91693e-05	RC0G0169900/RC6G0563700/RC0G0169600/RC3G0353600/RC7G0355900/RC0G0140400/RC0G0140500/RC5G0673600/RC6G0350300/RC6G0350400/RC6G0329200/RC3G0353500/RC4G0354000	13
MF	GO:0051213	dioxygenase activity	13/958	52/19689	8.55565e-07	2.50015e-05	2.17144e-05	RC0G0169900/RC6G0563700/RC0G0169600/RC3G0353600/RC7G0355900/RC0G0140400/RC0G0140500/RC5G0673600/RC6G0350300/RC6G0350400/RC6G0329200/RC3G0353500/RC4G0354000	13
MF	GO:0070008	serine-type exopeptidase activity	14/958	62/19689	1.23939e-06	3.25959e-05	2.83102e-05	RC4G0142100/RC6G0066200/RC4G0141200/RC4G0446700/RC6G0077700/RC6G0065700/RC6G0066100/RC4G0093400/RC6G0067200/RC6G0065900/RC6G0077800/RC4G0446600/RC4G0093200/RC1G0418900	14
MF	GO:0015297	antiporter activity	19/958	122/19689	6.74362e-06	0.000161234	0.000140035	RC2G0512500/RC2G0512900/RC1G0534600/RC0G0105500/RC4G0383900/RC6G0485300/RC7G0176400/RC7G0023800/RC7G0538200/RC1G0546600/RC7G0023700/RC0G0000900/RC7G0494800/RC4G0384000/RC6G0503000/RC1G0547500/RC2G0544900/RC4G0383800/RC2G0544000	19
MF	GO:0010333	terpene synthase activity	14/958	73/19689	9.57103e-06	0.000209765	0.000182185	RC2G0553800/RC5G0513800/RC5G0334500/RC6G0039700/RC7G0319600/RC6G0040400/RC5G0044100/RC6G0042900/RC5G0044200/RC5G0044400/RC1G0101600/RC1G0102100/RC1G0102000/RC1G0101800	14
MF	GO:0004674	protein serine/threonine kinase activity	31/958	273/19689	1.068e-05	0.000216064	0.000187656	RC5G0218500/RC2G0549900/RC1G0555100/RC2G0055000/RC5G0323700/RC0G0048000/RC2G0368200/RC2G0512600/RC5G0231000/RC5G0473800/RC5G0027300/RC5G0319400/RC5G0047900/RC5G0322900/RC5G0217300/RC1G0167900/RC3G0095700/RC4G0202300/RC7G0420400/RC5G0231100/RC5G0312100/RC2G0434500/RC5G0058500/RC1G0106300/RC2G0304600/RC2G0365100/RC2G0376500/RC2G0365200/RC4G0056700/RC5G0569400/RC3G0310500	31
MF	GO:0016838	carbon-oxygen lyase activity, acting on phosphates	14/958	77/19689	1.81443e-05	0.000340853	0.000296038	RC2G0553800/RC5G0513800/RC5G0334500/RC6G0039700/RC7G0319600/RC6G0040400/RC5G0044100/RC6G0042900/RC5G0044200/RC5G0044400/RC1G0101600/RC1G0102100/RC1G0102000/RC1G0101800	14
MF	GO:0008238	exopeptidase activity	14/958	85/19689	5.71793e-05	0.00100254	0.000870731	RC4G0142100/RC6G0066200/RC4G0141200/RC4G0446700/RC6G0077700/RC6G0065700/RC6G0066100/RC4G0093400/RC6G0067200/RC6G0065900/RC6G0077800/RC4G0446600/RC4G0093200/RC1G0418900	14
MF	GO:0016835	carbon-oxygen lyase activity	19/958	145/19689	7.99613e-05	0.0012767	0.00110884	RC2G0553800/RC5G0513800/RC5G0334500/RC6G0039700/RC5G0467700/RC3G0295700/RC7G0319600/RC6G0040400/RC5G0044100/RC6G0274300/RC3G0370400/RC6G0042900/RC3G0370500/RC5G0044200/RC5G0044400/RC1G0101600/RC1G0102100/RC1G0102000/RC1G0101800	19
MF	GO:0004497	monooxygenase activity	16/958	110/19689	8.25242e-05	0.0012767	0.00110884	RC5G0127500/RC6G0147500/RC6G0049400/RC6G0048600/RC0G0208500/RC0G0274300/RC5G0070900/RC6G0309800/RC6G0308400/RC6G0047200/RC4G0489500/RC5G0070100/RC7G0204200/RC6G0233000/RC5G0071000/RC6G0232000	16
MF	GO:0004568	chitinase activity	6/958	18/19689	0.000146377	0.00213873	0.00185753	RC6G0304900/RC4G0137900/RC2G0122100/RC2G0120500/RC4G0138000/RC7G0378800	6
MF	GO:0030247	polysaccharide binding	16/958	116/19689	0.000156463	0.00216577	0.00188102	RC1G0158900/RC5G0475600/RC5G0159700/RC5G0475200/RC1G0460300/RC5G0159900/RC6G0244100/RC2G0512600/RC5G0473800/RC5G0174300/RC7G0086500/RC7G0086000/RC7G0085600/RC6G0244200/RC2G0513800/RC2G0376500	16
MF	GO:0016747	acyltransferase activity, transferring groups other than amino-acyl groups	28/958	280/19689	0.00025576	0.00336325	0.00292105	RC5G0444400/RC7G0334400/RC0G0221400/RC0G0221200/RC4G0361900/RC0G0227500/RC5G0607700/RC0G0226100/RC1G0025000/RC4G0361700/RC1G0024800/RC5G0355100/RC0G0221800/RC7G0333800/RC6G0565100/RC0G0225400/RC2G0210600/RC0G0006700/RC2G0600200/RC7G0332700/RC2G0688000/RC3G0418200/RC7G0138500/RC3G0283700/RC5G0537000/RC6G0351600/RC4G0360800/RC6G0243700	28
MF	GO:0016746	acyltransferase activity	31/958	329/19689	0.00035216	0.00441039	0.00383052	RC5G0444400/RC7G0334400/RC0G0221400/RC0G0221200/RC4G0361900/RC0G0227500/RC5G0607700/RC0G0226100/RC1G0025000/RC4G0361700/RC1G0024800/RC7G0208900/RC5G0355100/RC0G0221800/RC4G0303300/RC7G0333800/RC6G0565100/RC0G0225400/RC2G0210600/RC0G0006700/RC2G0600200/RC7G0332700/RC2G0688000/RC3G0418200/RC5G0344500/RC7G0138500/RC3G0283700/RC5G0537000/RC6G0351600/RC4G0360800/RC6G0243700	31
MF	GO:0030246	carbohydrate binding	26/958	264/19689	0.000527854	0.00631026	0.00548059	RC6G0319700/RC6G0320200/RC1G0158900/RC5G0475600/RC5G0159700/RC5G0475200/RC1G0460300/RC2G0340200/RC5G0159900/RC6G0244100/RC2G0512600/RC2G0628100/RC5G0473800/RC5G0174300/RC7G0086500/RC0G0188400/RC1G0225700/RC5G0171000/RC7G0086000/RC2G0335400/RC7G0085600/RC4G0120900/RC6G0244200/RC2G0513800/RC2G0376500/RC2G0111600	26
MF	GO:0005315	inorganic phosphate transmembrane transporter activity	4/958	11/19689	0.00139602	0.0159632	0.0138644	RC4G0045100/RC4G0044900/RC4G0045300/RC6G0380900	4
MF	GO:0000287	magnesium ion binding	16/958	146/19689	0.00201694	0.0221023	0.0191963	RC2G0553800/RC5G0513800/RC5G0334500/RC6G0039700/RC7G0319600/RC6G0040400/RC5G0044100/RC6G0042900/RC5G0044200/RC5G0044400/RC1G0101600/RC1G0102100/RC1G0102000/RC1G0101800/RC4G0403900/RC6G0057700	16
MF	GO:0008236	serine-type peptidase activity	21/958	220/19689	0.0025438	0.0257315	0.0223483	RC4G0142100/RC6G0066200/RC4G0141200/RC4G0446700/RC6G0077700/RC6G0065700/RC6G0066100/RC4G0093400/RC6G0067200/RC6G0065900/RC6G0077800/RC1G0211700/RC3G0260600/RC4G0446600/RC4G0093200/RC1G0418900/RC5G0484100/RC5G0484700/RC0G0174100/RC5G0484300/RC1G0211400	21
MF	GO:0017171	serine hydrolase activity	21/958	220/19689	0.0025438	0.0257315	0.0223483	RC4G0142100/RC6G0066200/RC4G0141200/RC4G0446700/RC6G0077700/RC6G0065700/RC6G0066100/RC4G0093400/RC6G0067200/RC6G0065900/RC6G0077800/RC1G0211700/RC3G0260600/RC4G0446600/RC4G0093200/RC1G0418900/RC5G0484100/RC5G0484700/RC0G0174100/RC5G0484300/RC1G0211400	21
MF	GO:0016614	oxidoreductase activity, acting on CH-OH group of donors	19/958	195/19689	0.00316943	0.0298785	0.0259501	RC6G0318200/RC3G0370400/RC4G0432100/RC1G0203500/RC3G0370500/RC6G0318100/RC0G0007400/RC6G0317300/RC4G0355300/RC6G0317100/RC6G0318000/RC2G0644200/RC5G0397600/RC2G0580100/RC5G0162500/RC1G0050300/RC2G0496100/RC2G0050700/RC7G0056700	19
MF	GO:0022804	active transmembrane transporter activity	32/958	393/19689	0.00318098	0.0298785	0.0259501	RC2G0512500/RC2G0512900/RC1G0534600/RC0G0105500/RC7G0438000/RC4G0383900/RC6G0485300/RC4G0045100/RC1G0557000/RC1G0557300/RC7G0176400/RC7G0023800/RC7G0538200/RC1G0546600/RC7G0023700/RC0G0000900/RC7G0494800/RC2G0213700/RC4G0384000/RC1G0233800/RC4G0044900/RC6G0503000/RC1G0547500/RC2G0447500/RC2G0544900/RC4G0383800/RC2G0028200/RC2G0544000/RC1G0435300/RC4G0045300/RC1G0557400/RC6G0380900	32

## Sheet: STvsSC_Down
ONTOLOGY	ID	Description	GeneRatio	BgRatio	pvalue	p.adjust	qvalue	geneID	Count
BP	GO:0019318	hexose metabolic process	45013	67/11833	0.000513651	0.0168481	0.012393	RC5G0662400/RC3G0330700/RC3G0330300	3
BP	GO:0006012	galactose metabolic process	44985	15/11833	0.000556271	0.0168481	0.012393	RC3G0330700/RC3G0330300	2
BP	GO:0005996	monosaccharide metabolic process	45013	71/11833	0.000608966	0.0168481	0.012393	RC5G0662400/RC3G0330700/RC3G0330300	3

## Sheet: STvsSC_Up
ONTOLOGY	ID	Description	GeneRatio	BgRatio	pvalue	p.adjust	qvalue	geneID	Count
BP	GO:0009607	response to biotic stimulus	11/164	74/11833	5.0947e-09	1.12593e-06	9.54586e-07	RC4G0290000/RC4G0293200/RC4G0290600/RC4G0289700/RC4G0302100/RC3G0390200/RC4G0290300/RC4G0290500/RC4G0292900/RC4G0302200/RC4G0395400	11
BP	GO:0006952	defense response	13/164	139/11833	6.21738e-08	6.87021e-06	5.8247e-06	RC4G0290000/RC4G0293200/RC4G0290600/RC4G0289700/RC4G0302100/RC3G0390200/RC4G0290300/RC4G0290500/RC4G0292900/RC0G0259600/RC4G0302200/RC4G0395400/RC1G0471500	13
BP	GO:0006026	aminoglycan catabolic process	5/164	18/11833	3.56254e-06	7.87321e-05	6.67507e-05	RC2G0122100/RC2G0120500/RC4G0137900/RC6G0093100/RC4G0138000	5
BP	GO:0006030	chitin metabolic process	5/164	18/11833	3.56254e-06	7.87321e-05	6.67507e-05	RC2G0122100/RC2G0120500/RC4G0137900/RC6G0093100/RC4G0138000	5
BP	GO:0006032	chitin catabolic process	5/164	18/11833	3.56254e-06	7.87321e-05	6.67507e-05	RC2G0122100/RC2G0120500/RC4G0137900/RC6G0093100/RC4G0138000	5
BP	GO:0006040	amino sugar metabolic process	5/164	18/11833	3.56254e-06	7.87321e-05	6.67507e-05	RC2G0122100/RC2G0120500/RC4G0137900/RC6G0093100/RC4G0138000	5
BP	GO:0016998	cell wall macromolecule catabolic process	5/164	18/11833	3.56254e-06	7.87321e-05	6.67507e-05	RC2G0122100/RC2G0120500/RC4G0137900/RC6G0093100/RC4G0138000	5
BP	GO:0046348	amino sugar catabolic process	5/164	18/11833	3.56254e-06	7.87321e-05	6.67507e-05	RC2G0122100/RC2G0120500/RC4G0137900/RC6G0093100/RC4G0138000	5
BP	GO:1901071	glucosamine-containing compound metabolic process	5/164	18/11833	3.56254e-06	7.87321e-05	6.67507e-05	RC2G0122100/RC2G0120500/RC4G0137900/RC6G0093100/RC4G0138000	5
BP	GO:1901072	glucosamine-containing compound catabolic process	5/164	18/11833	3.56254e-06	7.87321e-05	6.67507e-05	RC2G0122100/RC2G0120500/RC4G0137900/RC6G0093100/RC4G0138000	5
BP	GO:0006022	aminoglycan metabolic process	5/164	19/11833	4.78089e-06	9.60524e-05	8.14353e-05	RC2G0122100/RC2G0120500/RC4G0137900/RC6G0093100/RC4G0138000	5
BP	GO:1901136	carbohydrate derivative catabolic process	5/164	29/11833	4.36482e-05	0.000803854	0.000681524	RC2G0122100/RC2G0120500/RC4G0137900/RC6G0093100/RC4G0138000	5
BP	GO:0044036	cell wall macromolecule metabolic process	6/164	61/11833	0.00019125	0.00325125	0.00275648	RC2G0122100/RC2G0120500/RC4G0137900/RC6G0093100/RC4G0138000/RC2G0224900	6
BP	GO:0006334	nucleosome assembly	4/164	40/11833	0.00220397	0.0324718	0.0275303	RC3G0255200/RC5G0543500/RC5G0546800/RC3G0392500	4
BP	GO:0031497	chromatin assembly	4/164	40/11833	0.00220397	0.0324718	0.0275303	RC3G0255200/RC5G0543500/RC5G0546800/RC3G0392500	4
BP	GO:0034728	nucleosome organization	4/164	41/11833	0.0024162	0.0333737	0.0282949	RC3G0255200/RC5G0543500/RC5G0546800/RC3G0392500	4
CC	GO:0000786	nucleosome	6/32	69/4890	4.29855e-06	5.70985e-05	4.4593e-05	RC3G0255200/RC5G0087800/RC5G0543500/RC5G0546800/RC6G0511200/RC3G0392500	6
CC	GO:0032993	protein-DNA complex	6/32	72/4890	5.52566e-06	5.70985e-05	4.4593e-05	RC3G0255200/RC5G0087800/RC5G0543500/RC5G0546800/RC6G0511200/RC3G0392500	6
CC	GO:0044815	DNA packaging complex	6/32	72/4890	5.52566e-06	5.70985e-05	4.4593e-05	RC3G0255200/RC5G0087800/RC5G0543500/RC5G0546800/RC6G0511200/RC3G0392500	6
CC	GO:0000785	chromatin	6/32	89/4890	1.90058e-05	0.000147295	0.000115035	RC3G0255200/RC5G0087800/RC5G0543500/RC5G0546800/RC6G0511200/RC3G0392500	6
CC	GO:0005694	chromosome	6/32	188/4890	0.00117127	0.00726185	0.0056714	RC3G0255200/RC5G0087800/RC5G0543500/RC5G0546800/RC6G0511200/RC3G0392500	6
MF	GO:0004568	chitinase activity	5/240	18/19689	1.94295e-06	0.000279784	0.000241335	RC2G0122100/RC2G0120500/RC4G0137900/RC6G0093100/RC4G0138000	5
MF	GO:0008234	cysteine-type peptidase activity	9/240	143/19689	6.61194e-05	0.00439076	0.00378735	RC5G0295900/RC5G0579300/RC5G0306700/RC5G0306100/RC5G0096200/RC2G0184100/RC0G0120700/RC5G0096100/RC0G0119500	9
MF	GO:0004553	hydrolase activity, hydrolyzing O-glycosyl compounds	17/240	481/19689	9.14742e-05	0.00439076	0.00378735	RC3G0104700/RC5G0672600/RC5G0615900/RC2G0081600/RC0G0198300/RC7G0234000/RC2G0122100/RC1G0006000/RC2G0500200/RC2G0120500/RC4G0137900/RC6G0093100/RC7G0110800/RC4G0138000/RC4G0267800/RC2G0224900/RC0G0091200	17
MF	GO:0016702	oxidoreductase activity, acting on single donors with incorporation of molecular oxygen, incorporation of two atoms of oxygen	5/240	51/19689	0.000383917	0.0121128	0.0104482	RC4G0126100/RC3G0237300/RC6G0563700/RC0G0169900/RC0G0169600	5
MF	GO:0051213	dioxygenase activity	5/240	52/19689	0.000420584	0.0121128	0.0104482	RC4G0126100/RC3G0237300/RC6G0563700/RC0G0169900/RC0G0169600	5
MF	GO:0046982	protein heterodimerization activity	6/240	94/19689	0.00102647	0.0246353	0.0212497	RC3G0255200/RC5G0437600/RC5G0087800/RC5G0543500/RC5G0546800/RC6G0511200	6
MF	GO:0016701	oxidoreductase activity, acting on single donors with incorporation of molecular oxygen	5/240	66/19689	0.0012598	0.0259159	0.0223543	RC4G0126100/RC3G0237300/RC6G0563700/RC0G0169900/RC0G0169600	5
MF	GO:0015035	protein-disulfide reductase activity	5/240	71/19689	0.00174732	0.026677	0.0230109	RC6G0423700/RC4G0270700/RC4G0270800/RC5G0086700/RC6G0423400	5
MF	GO:0015036	disulfide oxidoreductase activity	5/240	71/19689	0.00174732	0.026677	0.0230109	RC6G0423700/RC4G0270700/RC4G0270800/RC5G0086700/RC6G0423400	5
MF	GO:0010333	terpene synthase activity	5/240	73/19689	0.00197657	0.026677	0.0230109	RC5G0513800/RC2G0570100/RC5G0258300/RC5G0043300/RC5G0042900	5
MF	GO:0016835	carbon-oxygen lyase activity	7/240	145/19689	0.00203783	0.026677	0.0230109	RC5G0513800/RC2G0570100/RC5G0258300/RC5G0467700/RC5G0043300/RC5G0042900/RC6G0274300	7
MF	GO:0016838	carbon-oxygen lyase activity, acting on phosphates	5/240	77/19689	0.00249992	0.029999	0.0258764	RC5G0513800/RC2G0570100/RC5G0258300/RC5G0043300/RC5G0042900	5
MF	GO:0005544	calcium-dependent phospholipid binding	3/240	27/19689	0.00421499	0.0466892	0.0402728	RC1G0066300/RC7G0544100/RC7G0543900	3
