# Supplementary material for: Evaluation of aphid resistance on different rose cultivars and transcriptome analysis in response to aphid infestation
Source: BMC Genomics. 2024 Mar 4;25:232. doi: 10.1186/s12864-024-10100-z (PMC10910744; doi:10.1186/s12864-024-10100-z)
Supplement: Supplementary file 10 — Supplementary Material 10. [file 12864_2024_10100_MOESM10_ESM.xlsx]

## Sheet: Sheet1
Table S4. Significant KEGG enrichment pathways of DEGs between two rose cultivars.

## Sheet: C1_kegg
	ID	Description	GeneRatio	BgRatio	pvalue	p.adjust	qvalue	geneID	Count	gene_id	KO	pathway_l1	pathway_l1_name	pathway_l2	pathway_l2_name	pathway_l3_name	KO_des
1	rcn00500	Starch and sucrose metabolism	11/161	192/10945	0.000122832	0.00522034	0.00484861	RC0G0091200/RC0G0246100/RC1G0006000/RC3G0062000/RC4G0471400/RC5G0109400/RC5G0615900/RC6G0436900/RC7G0019300/RC7G0159100/RC7G0234000	11	RC0G0001100	K00975	9100	Metabolism	9101	Carbohydrate metabolism	Starch and sucrose metabolism	glgC; glucose-1-phosphate adenylyltransferase [EC:2.7.7.27]

## Sheet: C3_kegg
	ID	Description	GeneRatio	BgRatio	pvalue	p.adjust	qvalue	geneID	Count	gene_id	KO	pathway_l1	pathway_l1_name	pathway_l2	pathway_l2_name	pathway_l3_name	KO_des
1	rcn00903	Limonene and pinene degradation	3/418	10/10945	0.00543046	0.0349963	0.0273111	RC2G0056800/RC3G0041600/RC3G0042000	3	RC2G0056800	K00128	9100	Metabolism	9109	Metabolism of terpenoids and polyketides	Limonene and pinene degradation	ALDH; aldehyde dehydrogenase (NAD+) [EC:1.2.1.3]
2	rcn00902	Monoterpenoid biosynthesis	5/418	22/10945	0.00121895	0.0108253	0.00844802	RC7G0315100/RC7G0315500/RC7G0426700/RC7G0426900/RC7G0427000	5	RC0G0288800	K15095	9100	Metabolism	9109	Metabolism of terpenoids and polyketides	Monoterpenoid biosynthesis	E1.1.1.208; (+)-neomenthol dehydrogenase [EC:1.1.1.208]
3	rcn00950	Isoquinoline alkaloid biosynthesis	5/418	28/10945	0.00376828	0.025713	0.0200664	RC2G0346300/RC4G0228000/RC5G0070000/RC5G0070100/RC5G0070900	5	RC0G0180400	K01593	9100	Metabolism	9110	Biosynthesis of other secondary metabolites	Isoquinoline alkaloid biosynthesis	DDC; aromatic-L-amino-acid/L-tryptophan decarboxylase [EC:4.1.1.28 4.1.1.105]
4	rcn00310	Lysine degradation	6/418	44/10945	0.00617652	0.0377093	0.0294283	RC0G0006700/RC2G0056800/RC3G0041600/RC3G0042000/RC5G0355100/RC6G0351600	6	RC0G0006700	K00626	9100	Metabolism	9105	Amino acid metabolism	Lysine degradation	ACAT; acetyl-CoA C-acetyltransferase [EC:2.3.1.9]
5	rcn00591	Linoleic acid metabolism	6/418	16/10945	1.7303e-05	0.000286736	0.000223769	RC0G0169600/RC0G0169900/RC3G0353500/RC3G0353600/RC4G0126100/RC7G0355900	6	RC0G0169500	K00454	9100	Metabolism	9103	Lipid metabolism	Linoleic acid metabolism	LOX2S; lipoxygenase [EC:1.13.11.12]
6	rcn00100	Steroid biosynthesis	7/418	59/10945	0.00693019	0.0401951	0.0313682	RC0G0208500/RC0G0274300/RC5G0127500/RC6G0047200/RC6G0048600/RC6G0049400/RC6G0198100	7	RC0G0025000	K01052	9100	Metabolism	9103	Lipid metabolism	Steroid biosynthesis	LIPA; lysosomal acid lipase/cholesteryl ester hydrolase [EC:3.1.1.13]
7	rcn00960	Tropane, piperidine and pyridine alkaloid biosynthesis	7/418	41/10945	0.000822099	0.0086694	0.0067656	RC1G0024800/RC1G0025000/RC2G0346300/RC4G0159100/RC4G0159600/RC4G0228000/RC7G0409200	7	RC1G0024800	K00660	9100	Metabolism	9110	Biosynthesis of other secondary metabolites	Tropane, piperidine and pyridine alkaloid biosynthesis	CHS; chalcone synthase [EC:2.3.1.74]
8	rcn00052	Galactose metabolism	8/418	60/10945	0.00189679	0.0137517	0.0107318	RC2G0031500/RC2G0248200/RC2G0523000/RC2G0658900/RC3G0087000/RC3G0125900/RC4G0312000/RC7G0202600	8	RC0G0041900	K00850	9100	Metabolism	9101	Carbohydrate metabolism	Galactose metabolism	pfkA; 6-phosphofructokinase 1 [EC:2.7.1.11]
9	rcn00071	Fatty acid degradation	8/418	50/10945	0.00055488	0.00643661	0.00502313	RC0G0006700/RC1G0441600/RC2G0050700/RC2G0056800/RC3G0041600/RC3G0042000/RC6G0351600/RC7G0250600	8	RC0G0005200	K01897	9100	Metabolism	9103	Lipid metabolism	Fatty acid degradation	ACSL; long-chain acyl-CoA synthetase [EC:6.2.1.3]
10	rcn00280	Valine, leucine and isoleucine degradation	8/418	59/10945	0.0016993	0.0131412	0.0102554	RC0G0006700/RC2G0056800/RC2G0507400/RC3G0041600/RC3G0042000/RC3G0327600/RC6G0351600/RC7G0208900	8	RC0G0006700	K00626	9100	Metabolism	9105	Amino acid metabolism	Valine, leucine and isoleucine degradation	ACAT; acetyl-CoA C-acetyltransferase [EC:2.3.1.9]
11	rcn00410	beta-Alanine metabolism	8/418	49/10945	0.000481891	0.00621104	0.00484709	RC2G0056800/RC2G0507400/RC3G0041600/RC3G0042000/RC3G0061800/RC4G0228000/RC5G0467800/RC7G0250600	8	RC1G0032300	K13366	9100	Metabolism	9106	Metabolism of other amino acids	beta-Alanine metabolism	MPAO; polyamine oxidase [EC:1.5.3.14 1.5.3.16 1.5.3.-]
12	rcn00941	Flavonoid biosynthesis	9/418	70/10945	0.0013065	0.0108253	0.00844802	RC1G0024800/RC1G0025000/RC1G0430800/RC2G0074400/RC4G0361700/RC4G0361900/RC5G0404400/RC6G0470600/RC7G0212200	9	RC0G0218400	K00588	9100	Metabolism	9110	Biosynthesis of other secondary metabolites	Flavonoid biosynthesis	E2.1.1.104; caffeoyl-CoA O-methyltransferase [EC:2.1.1.104]
13	rcn00380	Tryptophan metabolism	10/418	81/10945	0.000984979	0.00952146	0.00743054	RC0G0006700/RC2G0056800/RC2G0111500/RC3G0041600/RC3G0042000/RC4G0475100/RC5G0355100/RC6G0351600/RC7G0028700/RC7G0101200	10	RC0G0006700	K00626	9100	Metabolism	9105	Amino acid metabolism	Tryptophan metabolism	ACAT; acetyl-CoA C-acetyltransferase [EC:2.3.1.9]
14	rcn00900	Terpenoid backbone biosynthesis	11/418	58/10945	9.95079e-06	0.00025342	0.000197769	RC0G0006700/RC2G0553800/RC3G0359000/RC5G0003100/RC6G0317100/RC6G0317300/RC6G0318000/RC6G0318100/RC6G0318200/RC6G0351600/RC7G0208900	11	RC0G0006700	K00626	9100	Metabolism	9109	Metabolism of terpenoids and polyketides	Terpenoid backbone biosynthesis	ACAT; acetyl-CoA C-acetyltransferase [EC:2.3.1.9]
15	rcn00592	alpha-Linolenic acid metabolism	13/418	63/10945	5.60481e-07	2.16719e-05	1.69128e-05	RC0G0169600/RC0G0169900/RC2G0050700/RC2G0094500/RC2G0094600/RC2G0577100/RC6G0146800/RC6G0338200/RC6G0351600/RC7G0250600/RC7G0311900/RC7G0355900/RC7G0473800	13	RC0G0084200	K07513	9100	Metabolism	9103	Lipid metabolism	alpha-Linolenic acid metabolism	ACAA1; acetyl-CoA acyltransferase 1 [EC:2.3.1.16]
16	rcn00480	Glutathione metabolism	17/418	134/10945	1.31079e-05	0.00025342	0.000197769	RC1G0201600/RC1G0201800/RC1G0202200/RC1G0202400/RC1G0202800/RC1G0425000/RC1G0425100/RC3G0245400/RC4G0076600/RC4G0076800/RC4G0155000/RC6G0356300/RC6G0356600/RC6G0356800/RC7G0022900/RC7G0044700/RC7G0194500	17	RC0G0007400	K00036	9100	Metabolism	9106	Metabolism of other amino acids	Glutathione metabolism	G6PD; glucose-6-phosphate 1-dehydrogenase [EC:1.1.1.49 1.1.1.363]
17	rcn00909	Sesquiterpenoid and triterpenoid biosynthesis	18/418	72/10945	1.28873e-10	7.47461e-09	5.83318e-09	RC0G0208500/RC0G0274300/RC1G0102000/RC1G0102100/RC5G0042900/RC5G0043300/RC5G0044100/RC5G0044200/RC5G0044400/RC5G0334500/RC5G0513800/RC6G0040400/RC6G0042900/RC6G0047200/RC6G0048600/RC6G0049400/RC6G0198100/RC7G0319600	18	RC0G0084600	K20659	9100	Metabolism	9109	Metabolism of terpenoids and polyketides	Sesquiterpenoid and triterpenoid biosynthesis	LUS; lupeol synthase [EC:5.4.99.41]
18	rcn00940	Phenylpropanoid biosynthesis	21/418	238/10945	0.000308081	0.00446718	0.00348619	RC1G0011000/RC1G0432400/RC1G0595600/RC2G0056800/RC2G0074400/RC2G0201400/RC2G0209400/RC2G0389100/RC3G0041600/RC3G0042000/RC3G0304400/RC4G0355300/RC4G0361700/RC4G0361900/RC5G0162500/RC5G0162800/RC5G0622900/RC6G0224300/RC6G0225100/RC6G0256200/RC7G0101200	21	RC0G0003000	K00083	9100	Metabolism	9110	Biosynthesis of other secondary metabolites	Phenylpropanoid biosynthesis	CAD; cinnamyl-alcohol dehydrogenase [EC:1.1.1.195]

## Sheet: C4_kegg
	ID	Description	GeneRatio	BgRatio	pvalue	p.adjust	qvalue	geneID	Count	gene_id	KO	pathway_l1	pathway_l1_name	pathway_l2	pathway_l2_name	pathway_l3_name	KO_des
1	rcn00196	Photosynthesis - antenna proteins	6/149	21/10945	2.63838e-07	7.56335e-06	7.03568e-06	RC0G0013800/RC0G0013900/RC0G0182800/RC1G0417300/RC4G0347900/RC5G0317100	6	RC0G0000400	K08909	9100	Metabolism	9102	Energy metabolism	Photosynthesis - antenna proteins	LHCA3; light-harvesting complex I chlorophyll a/b binding protein 3
2	rcn00195	Photosynthesis	8/149	43/10945	9.46794e-08	4.07121e-06	3.78718e-06	RC2G0297200/RC2G0305900/RC2G0466900/RC2G0570800/RC4G0229000/RC4G0366300/RC5G0142900/RC5G0641400	8	RC0G0239800	K02109	9100	Metabolism	9102	Energy metabolism	Photosynthesis	ATPF0B; F-type H+-transporting ATPase subunit b

## Sheet: RTvsRC_down_kegg
	ID	Description	GeneRatio	BgRatio	pvalue	p.adjust	qvalue	geneID	Count	gene_id	KO	pathway_l1	pathway_l1_name	pathway_l2	pathway_l2_name	pathway_l3_name	KO_des
1	rcn00196	Photosynthesis - antenna proteins	6/225	21/10945	2.95929e-06	0.000102589	9.86432e-05	RC0G0182800/RC0G0013900/RC0G0013800/RC5G0317100/RC1G0417300/RC4G0347900	6	RC0G0000400	K08909	9100	Metabolism	9102	Energy metabolism	Photosynthesis - antenna proteins	LHCA3; light-harvesting complex I chlorophyll a/b binding protein 3
2	rcn00195	Photosynthesis	8/225	43/10945	2.1969e-06	0.000102589	9.86432e-05	RC4G0229000/RC5G0142900/RC4G0366300/RC2G0297200/RC2G0466900/RC2G0305900/RC5G0641400/RC2G0570800	8	RC0G0239800	K02109	9100	Metabolism	9102	Energy metabolism	Photosynthesis	ATPF0B; F-type H+-transporting ATPase subunit b

## Sheet: RTvsRC_up_kegg
	ID	Description	GeneRatio	BgRatio	pvalue	p.adjust	qvalue	geneID	Count	gene_id	KO	pathway_l1	pathway_l1_name	pathway_l2	pathway_l2_name	pathway_l3_name	KO_des
1	rcn00902	Monoterpenoid biosynthesis	5/527	22/10945	0.00337981	0.0256468	0.0207183	RC7G0426900/RC7G0427000/RC7G0426700/RC7G0315100/RC7G0315500	5	RC0G0288800	K15095	9100	Metabolism	9109	Metabolism of terpenoids and polyketides	Monoterpenoid biosynthesis	E1.1.1.208; (+)-neomenthol dehydrogenase [EC:1.1.1.208]
2	rcn00310	Lysine degradation	7/527	44/10945	0.00468588	0.0318147	0.025701	RC5G0355100/RC3G0041600/RC0G0006700/RC2G0056800/RC2G0110200/RC3G0042000/RC6G0351600	7	RC0G0006700	K00626	9100	Metabolism	9105	Amino acid metabolism	Lysine degradation	ACAT; acetyl-CoA C-acetyltransferase [EC:2.3.1.9]
3	rcn00591	Linoleic acid metabolism	7/527	16/10945	4.51228e-06	0.000145521	0.000117557	RC0G0169900/RC0G0169600/RC3G0353600/RC7G0355900/RC5G0673600/RC2G0076600/RC3G0353500	7	RC0G0169500	K00454	9100	Metabolism	9103	Lipid metabolism	Linoleic acid metabolism	LOX2S; lipoxygenase [EC:1.13.11.12]
4	rcn00960	Tropane, piperidine and pyridine alkaloid biosynthesis	7/527	41/10945	0.00311279	0.0250969	0.0202741	RC4G0159100/RC1G0025000/RC1G0024800/RC4G0228000/RC4G0159600/RC3G0268700/RC7G0409200	7	RC1G0024800	K00660	9100	Metabolism	9110	Biosynthesis of other secondary metabolites	Tropane, piperidine and pyridine alkaloid biosynthesis	CHS; chalcone synthase [EC:2.3.1.74]
5	rcn00071	Fatty acid degradation	8/527	50/10945	0.00246121	0.0234151	0.0189155	RC3G0041600/RC0G0006700/RC2G0056800/RC1G0441600/RC3G0042000/RC6G0351600/RC7G0250600/RC2G0050700	8	RC0G0005200	K01897	9100	Metabolism	9103	Lipid metabolism	Fatty acid degradation	ACSL; long-chain acyl-CoA synthetase [EC:6.2.1.3]
6	rcn00410	beta-Alanine metabolism	8/527	49/10945	0.00215628	0.0231801	0.0187256	RC4G0228000/RC3G0041600/RC2G0507400/RC2G0056800/RC3G0042000/RC3G0061800/RC7G0250600/RC5G0467800	8	RC1G0032300	K13366	9100	Metabolism	9106	Metabolism of other amino acids	beta-Alanine metabolism	MPAO; polyamine oxidase [EC:1.5.3.14 1.5.3.16 1.5.3.-]
7	rcn00052	Galactose metabolism	10/527	60/10945	0.000526952	0.00679769	0.0054914	RC4G0312000/RC2G0031500/RC3G0125900/RC2G0658900/RC3G0087000/RC7G0234000/RC2G0628100/RC2G0248200/RC2G0523000/RC0G0091200	10	RC0G0041900	K00850	9100	Metabolism	9101	Carbohydrate metabolism	Galactose metabolism	pfkA; 6-phosphofructokinase 1 [EC:2.7.1.11]
8	rcn00900	Terpenoid backbone biosynthesis	11/527	58/10945	8.4214e-05	0.0018106	0.00146266	RC2G0553800/RC6G0318200/RC6G0318100/RC5G0003100/RC6G0317300/RC7G0208900/RC0G0006700/RC6G0317100/RC6G0318000/RC3G0359000/RC6G0351600	11	RC0G0006700	K00626	9100	Metabolism	9109	Metabolism of terpenoids and polyketides	Terpenoid backbone biosynthesis	ACAT; acetyl-CoA C-acetyltransferase [EC:2.3.1.9]
9	rcn00941	Flavonoid biosynthesis	11/527	70/10945	0.000474664	0.00679769	0.0054914	RC6G0470600/RC4G0361900/RC7G0212200/RC1G0025000/RC4G0361700/RC1G0024800/RC7G0058400/RC4G0399900/RC2G0136900/RC5G0404400/RC1G0430800	11	RC0G0218400	K00588	9100	Metabolism	9110	Biosynthesis of other secondary metabolites	Flavonoid biosynthesis	E2.1.1.104; caffeoyl-CoA O-methyltransferase [EC:2.1.1.104]
10	rcn00380	Tryptophan metabolism	12/527	81/10945	0.000464385	0.00679769	0.0054914	RC4G0475100/RC7G0101200/RC1G0394100/RC5G0355100/RC3G0041600/RC6G0031700/RC0G0006700/RC2G0056800/RC7G0028700/RC3G0042000/RC6G0351600/RC2G0111500	12	RC0G0006700	K00626	9100	Metabolism	9105	Amino acid metabolism	Tryptophan metabolism	ACAT; acetyl-CoA C-acetyltransferase [EC:2.3.1.9]
11	rcn00592	alpha-Linolenic acid metabolism	16/527	63/10945	2.97589e-08	1.91945e-06	1.5506e-06	RC2G0577100/RC6G0147500/RC2G0094500/RC0G0169900/RC0G0169600/RC7G0311900/RC7G0355900/RC2G0094600/RC5G0673600/RC2G0076600/RC3G0418200/RC6G0338200/RC7G0473800/RC6G0351600/RC7G0250600/RC2G0050700	16	RC0G0084200	K07513	9100	Metabolism	9103	Lipid metabolism	alpha-Linolenic acid metabolism	ACAA1; acetyl-CoA acyltransferase 1 [EC:2.3.1.16]
12	rcn00909	Sesquiterpenoid and triterpenoid biosynthesis	16/527	72/10945	2.23434e-07	9.60767e-06	7.7614e-06	RC5G0513800/RC5G0334500/RC7G0319600/RC6G0040400/RC5G0044100/RC6G0042900/RC5G0044200/RC6G0049400/RC6G0048600/RC5G0044400/RC0G0208500/RC0G0274300/RC6G0047200/RC1G0102100/RC6G0198100/RC1G0102000	16	RC0G0084600	K20659	9100	Metabolism	9109	Metabolism of terpenoids and polyketides	Sesquiterpenoid and triterpenoid biosynthesis	LUS; lupeol synthase [EC:5.4.99.41]
13	rcn00480	Glutathione metabolism	20/527	134/10945	5.96517e-06	0.000153901	0.000124327	RC1G0425100/RC0G0007400/RC7G0044700/RC1G0425000/RC4G0076600/RC4G0076800/RC6G0356600/RC1G0202800/RC1G0201600/RC1G0202200/RC6G0356300/RC1G0201800/RC1G0202400/RC6G0356800/RC1G0202700/RC4G0155000/RC7G0022900/RC3G0245400/RC1G0426300/RC7G0194500	20	RC0G0007400	K00036	9100	Metabolism	9106	Metabolism of other amino acids	Glutathione metabolism	G6PD; glucose-6-phosphate 1-dehydrogenase [EC:1.1.1.49 1.1.1.363]
14	rcn00940	Phenylpropanoid biosynthesis	22/527	238/10945	0.00254117	0.0234151	0.0189155	RC3G0023400/RC7G0101200/RC1G0011000/RC4G0361900/RC1G0394100/RC2G0389100/RC4G0361700/RC5G0622900/RC4G0355300/RC3G0041600/RC6G0256200/RC2G0056800/RC2G0201400/RC2G0209400/RC4G0393000/RC6G0521100/RC5G0162500/RC5G0495800/RC3G0042000/RC1G0595600/RC5G0623100/RC1G0432400	22	RC0G0003000	K00083	9100	Metabolism	9110	Biosynthesis of other secondary metabolites	Phenylpropanoid biosynthesis	CAD; cinnamyl-alcohol dehydrogenase [EC:1.1.1.195]

## Sheet: STvsSC_up_kegg
	ID	Description	GeneRatio	BgRatio	pvalue	p.adjust	qvalue	geneID	Count	gene_id	KO	pathway_l1	pathway_l1_name	pathway_l2	pathway_l2_name	pathway_l3_name	KO_des
1	rcn00591	Linoleic acid metabolism	3/136	16/10945	0.000933475	0.0141888	0.0117913	RC4G0126100/RC0G0169900/RC0G0169600	3	RC0G0169500	K00454	9100	Metabolism	9103	Lipid metabolism	Linoleic acid metabolism	LOX2S; lipoxygenase [EC:1.13.11.12]
2	rcn00052	Galactose metabolism	5/136	60/10945	0.000868818	0.0141888	0.0117913	RC7G0234000/RC3G0125900/RC2G0031500/RC7G0202600/RC0G0091200	5	RC0G0041900	K00850	9100	Metabolism	9101	Carbohydrate metabolism	Galactose metabolism	pfkA; 6-phosphofructokinase 1 [EC:2.7.1.11]
3	rcn00909	Sesquiterpenoid and triterpenoid biosynthesis	6/136	72/10945	0.000262835	0.0066585	0.00553338	RC0G0274300/RC5G0513800/RC5G0043300/RC5G0042900/RC2G0494700/RC2G0493600	6	RC0G0084600	K20659	9100	Metabolism	9109	Metabolism of terpenoids and polyketides	Sesquiterpenoid and triterpenoid biosynthesis	LUS; lupeol synthase [EC:5.4.99.41]
4	rcn00592	alpha-Linolenic acid metabolism	7/136	63/10945	1.21404e-05	0.00092267	0.000766762	RC6G0146800/RC6G0147500/RC2G0577100/RC0G0169900/RC6G0469700/RC0G0169600/RC4G0398900	7	RC0G0084200	K07513	9100	Metabolism	9103	Lipid metabolism	alpha-Linolenic acid metabolism	ACAA1; acetyl-CoA acyltransferase 1 [EC:2.3.1.16]
5	rcn00500	Starch and sucrose metabolism	10/136	192/10945	0.000136892	0.0052019	0.00432291	RC5G0672600/RC5G0615900/RC7G0234000/RC1G0006000/RC4G0471400/RC7G0159100/RC6G0436900/RC4G0267800/RC0G0246100/RC0G0091200	10	RC0G0001100	K00975	9100	Metabolism	9101	Carbohydrate metabolism	Starch and sucrose metabolism	glgC; glucose-1-phosphate adenylyltransferase [EC:2.7.7.27]
