# Supplementary material for: Evaluation of aphid resistance on different rose cultivars and transcriptome analysis in response to aphid infestation
Source: BMC Genomics. 2024 Mar 4;25:232. doi: 10.1186/s12864-024-10100-z (PMC10910744; doi:10.1186/s12864-024-10100-z)
Supplement: Supplementary file 11 — Supplementary Material 11. [file 12864_2024_10100_MOESM11_ESM.xlsx]

## Sheet: title
Table S5. Five TF binding sites identified in more than 1,000 DEG promoters.

## Sheet: TFBS
TFBS ID	count	Binding sequence	TF ID	TF name	TF family	Homology in Rose	description
TFmatrixID_0193	1232	TCACGtgc	AT4G34000	ABF3; DPBF5	bZIP	RC6G0111200	ABA-responsive element-binding protein
TFmatrixID_0174	1071	gaaAGTGC	AT5G48560	AT5G48560	bHLH	RC6G0336300	basic helix-loop-helix (bHLH)
TFmatrixID_0211	1059	cAGTGTt	AT1G27730	ZAT10	C2H2	RC6G0068600	Cys2/His2-type zinc-finger proteins
TFmatrixID_0445	1010	tgGTCAAt	AT1G80840	WRKY40	WRKY	RC2G0412700	Pathogen-induced transcription factor
TFmatrixID_0382	1008	tgGTCAAtc	AT1G69490	NAP; ANAC029	NAC; NAM	RC4G0429700	NAC transcription factor
