# Supplementary material for: Evaluation of aphid resistance on different rose cultivars and transcriptome analysis in response to aphid infestation
Source: BMC Genomics. 2024 Mar 4;25:232. doi: 10.1186/s12864-024-10100-z (PMC10910744; doi:10.1186/s12864-024-10100-z)
Supplement: Supplementary file 12 — Supplementary Material 12. [file 12864_2024_10100_MOESM12_ESM.xlsx]

## Sheet: title
Table S6. The primers for qRT-PCR.

## Sheet: promoters
Gene Name	Primer Name	Sequnence(5'-3')
GA20ox	Q-RcGA20ox-F	TTCGGGAGGGTGTACCAAGA
	Q-RcGA20ox-R	GAGGTCCGGTGCCTAAAGTC
MYB108	Q-RcMYB108-F	AGCCACCAATCCTCATCACC
	Q-RcMYB108-R	TTGTCCGAAAAGTCCCCACC
WRKY40	Q-RcWRKY40-F	AGGTCAACCTCCTGTACCGA
	Q-RcWRKY40-R	CACCTGCCTCCTGTTTCACT
WRKY75	Q-RcWRKY75-F	TCAACTACACCACCTGCTGC
	Q-RcWRKY75-R	ACGCATATCTCGGCTTCCTG
GA3ox	Q-GA3ox-F	ACCGTGCTGTGGTAAATCGT
	Q-GA3ox-R	GGATAGAGGGGAGGATGGCT
Actin	Q-RcActin-F	GGTGGACTTCAGTATCTC
	Q-RcActin-R	CTACAAGGTCATAATAGTTCAG
